# Supplementary material for: Simplistic Software for Analyzing Mass Spectra and a Mixed Experimental‐Theoretical Database for Identifying Poisonous and Explosive Substances
Source: J Comput Chem. 2025 Jun 25;46(17):e70148. doi: 10.1002/jcc.70148 (PMC12188633; doi:10.1002/jcc.70148)
Supplement: Supplementary file 1 — Data S1. Supporting Information. [file JCC-46-0-s001.zip]

Archive with 6 entries (6 files):
- abomd_simulation_results.zip
- Digitizing_MassSpectra_from_NIST_Chemistry_WebBook.pdf
- GC-MS_measurement_parameters.pdf
- random_samples_test.zip
- Massenspektren_Kalinin.xlsx
- toxicmasssceptic-main.zip
