# Supplementary material for: Simplistic Software for Analyzing Mass Spectra and a Mixed Experimental‐Theoretical Database for Identifying Poisonous and Explosive Substances
Source: J Comput Chem. 2025 Jun 25;46(17):e70148. doi: 10.1002/jcc.70148 (PMC12188633; doi:10.1002/jcc.70148)
Supplement: Supplementary file 1 — Data S1. Supporting Information. [file JCC-46-0-s001.zip › Massenspektren_Kalinin.xlsx]

## Sheet: Dioxine
Measurement on HP 5972A (Single Quad, Agilent Technologies)
Scan 716 (17.131 min): MIX10.D\data.ms				Scan 1328 (23.203 min): MIX10.D\data.ms				Scan 1342 (23.342 min): MIX10.D\data.ms				Scan 1852 (28.401 min): MIX10.D\data.ms				Scan 1903 (28.907 min): MIX10.D\data.ms				Scan 1967 (29.542 min): MIX10.D\data.ms				Scan 2014 (30.009 min): MIX10.D\data.ms
Dibenzo-p-dioxin ( NIST#: 230898 )				Dibenzo[b,e][1,4]dioxin, 2-chloro- (NIST#: 52354 )				Dibenzo[b,e][1,4]dioxin, 1-chloro- (NIST#: 77763)				Dibenzo[b,e][1,4]dioxin, 1,3-dichloro-				Dibenzo[b,e][1,4]dioxin, 1,4-dichloro-				Dibenzo[b,e][1,4]dioxin, 2,3-dichloro- (NIST#: 52352)				Dibenzo[b,e][1,4]dioxin, 1,2-dichloro-
m/z	Intensity			m/z	Intensity			m/z	Intensity			m/z	Intensity			m/z	Intensity			m/z	Intensity			m/z	Intensity
50050	909000			49950	535000			49950	643000			49950	572000			50950	340000			50850	229000			51050	312000
50950	1003000			50950	648000			50950	617000			50950	275000			51950	361000			51950	215000			52050	389000
51950	764000			51950	287000			51950	431000			51950	256000			52950	306000			62950	408000			61850	259000
52950	257000			53050	217000			52950	244000			61950	214000			61950	165000			73950	307000			62950	407000
61850	204000			62950	818000			61950	209000			63050	354000			62950	316000			74850	174000			73950	358000
62950	806000			73850	352000			62950	797000			63950	166000			72950	157000			75950	170000			74950	267000
64050	605000			74950	358000			72950	183000			72850	172000			73950	416000			76850	190000			75950	203000
73950	327000			75950	231000			73950	363000			73950	360000			74950	353000			77950	164000			76950	242000
74950	435000			76950	408000			74950	493000			74950	234000			75950	176000			79950	153000			77950	247000
75950	419000			77950	234000			75950	231000			75950	202000			76950	164000			84850	162000			84850	188000
76950	385000			78950	274000			76950	365000			76850	172000			77950	208000			90950	151000			112900	213000
77950	391000			90950	181000			77950	215000			80050	202000			79850	260000			98850	163000			125000	183000
78950	212000			100850	161000			78950	244000			98850	152000			84950	167000			112900	165000			126000	995000
90950	166000			109000	499000			100950	164000			112900	175000			96950	181000			126000	614000			126900	379000
91950	1157000			109900	301000			109000	663000			124900	155000			125000	240000			126900	235000			135000	333000
100850	220000			125900	468000			110000	296000			125900	852000			126000	971000			135000	211000			149000	391000
101950	929000			127000	757000			126000	454000			126900	385000			126900	380000			148900	369000			161000	208000
126000	207000			135000	282000			127000	935000			135000	356000			135000	397000			160900	156000			188000	190000
127000	563000			149000	375000			127900	156000			148900	490000			148900	378000			188000	161000			188900	736000
128000	1649000			155000	1015000			135000	362000			187900	214000			159900	155000			188900	448000			190900	192000
129000	203000			156900	161000			135900	217000			188900	708000			160900	296000			190800	215000			194900	169000
135000	377000			161900	184000			149000	461000			190900	205000			188000	258000			195000	221000			196900	381000
149000	433000			188000	212000			155000	977000			195000	177000			188900	574000			196900	446000			197900	172000
154900	356000			194900	168000			187900	178000			197000	441000			190900	170000			197900	152000			251950	1336000
183900	4321000			196900	439000			195000	190000			251950	1207000			194900	164000			251850	1011000			252850	164000
185000	542000			217900	2429000			197000	521000			252950	153000			197000	430000			252850	185000			253850	868000
195000	183000			218900	335000			217900	2350000			253950	792000			251950	1569000			253850	784000			255850	220000
197000	443000			219900	712000			218900	283000			259050	160000			252950	210000			312850	157000			469100	231000
469100	244000			312950	188000			219900	690000			469100	189000			253950	932000			469100	223000
				469000	241000			259050	151000							254950	169000
								312950	178000							255850	189000
								469000	320000							312950	153000
																469000	257000

## Sheet: Pesticides I
Measurement on HP 5973 (Single Quad, Agilent Technologies)
Scan 727 (24.241 min): StammFS.D\data.ms				Scan 813 (24.733 min): StammFS.D\data.ms				Scan 929 (25.397 min): StammFS.D\data.ms				Scan 1031 (25.980 min): StammFS.D\data.ms				Scan 1081 (26.266 min): StammFS.D\data.ms				Scan 1520 (28.778 min): StammFS.D\data.ms				Scan 1610 (29.293 min): StammFS.D\data.ms				Scan 1716 (29.900 min): StammFS.D\data.ms				Scan 1968 (31.342 min): StammFS.D\data.ms				Scan 2203 (32.687 min): StammFS.D\data.ms				Scan 2951 (36.967 min): StammFS.D\data.ms
Vinclozoline (NIST#: 119025)				Metalaxyl (NIST#: 408754)				Pirimiphos-methyl (NIST#: 245239)				Malathion (NIST#: 118987)				Chlorpyrifos (NIST#: 52493)				Procymidone (NIST#: 245289 )				Methidathion (NIST#: 125518)				α-Endosulfan (NIST#: 125483)				Buprofezine (NIST#: 291756)				β-Endosulfan (NIST#: 125484)				Bromopropylate (NIST#: 55735)
m/z	Intensity			m/z	Intensity			m/z	Intensity			m/z	Intensity			m/z	Intensity			m/z	Intensity			m/z	Intensity			m/z	Intensity			m/z	Intensity			m/z	Intensity			m/z	Intensity
51000	3145000			51000	1632000			51000	191000			53000	1358000			51000	862000			51100	2309000			55200	423000			50900	393000			50100	2062000			51000	1094000			50100	1202000
52000	2200000			52100	642000			52100	822000			54000	1313000			52100	327000			52100	1402000			56100	1548000			53000	183000			51100	5797000			52000	284000			51100	1051000
53100	16303000			53000	941000			53000	1059000			55100	13066000			53000	743000			53100	12898000			57100	401000			54000	218000			52000	1733000			53100	1103000			52100	163000
54100	15283000			53900	238000			54100	3205000			56000	1054000			54000	186000			54100	1815000			58000	17432000			55100	451000			53100	507000			54200	303000			53000	281000
55000	7976000			55000	2973000			55000	5410000			56900	709000			55100	299000			55100	975000			59100	1248000			56000	508000			54000	534000			54900	637000			54900	238000
56100	893000			56100	1048000			56000	7986000			58000	2334000			56000	292000			56100	661000			60000	3444000			60100	164000			55100	4329000			56000	735000			56200	219000
59900	436000			57100	335000			57000	2012000			59000	5466000			59000	585000			60900	390000			60900	692000			60800	318000			56000	5393000			57200	269000			56900	186000
60900	1733000			59000	7205000			57900	606000			60100	1503000			60000	1416000			62100	1209000			62100	3257000			62200	283000			57100	29272000			60100	471000			61700	162000
62000	3344000			60000	395000			59100	196000			61100	988000			60900	854000			63000	1662000			63000	12675000			62900	834000			58100	6393000			61000	1343000			62100	249000
63100	2057000			62100	256000			59900	204000			62000	3201000			61900	1126000			63900	795000			64000	3098000			63900	235000			59000	957000			62000	794000			63000	584000
64000	1356000			63000	1029000			61100	166000			63000	11969000			63000	4003000			65000	2464000			65000	393000			64800	284000			59900	1001000			63000	3148000			65100	157000
64800	390000			64000	572000			62000	2041000			63900	1846000			64000	787000			66100	1749000			65800	432000			66500	274000			61100	305000			64000	783000			69200	280000
67000	333000			65100	2828000			63000	5210000			64900	715000			65000	11615000			67100	33688000			69000	278000			67300	182000			61900	355000			65000	1193000			73900	640000
68100	1367000			66000	502000			63900	919000			69100	310000			66100	8859000			68100	21096000			69800	338000			68000	290000			63000	1203000			66200	239000			75000	3491000
69200	349000			67000	195000			64900	934000			71000	2367000			67000	1077000			69000	3511000			72100	690000			69000	1065000			64000	1784000			66900	550000			76100	5676000
70000	2396000			68000	215000			66000	7633000			72100	2018000			67800	228000			70100	438000			73900	785000			73000	607000			65100	1197000			67700	160000			77100	2341000
71100	433000			69000	350000			67000	11778000			73000	3651000			69000	614000			72000	341000			75000	9176000			74000	693000			66000	301000			69100	1801000			78000	266000
71900	955000			70100	265000			67900	2694000			74000	338000			70100	269000			73000	1856000			76000	572000			75000	1331000			67100	704000			71100	252000			79200	186000
73000	4403000			71800	444000			69000	7927000			74900	1420000			71100	680000			74000	1488000			77000	1405000			75900	268000			68000	461000			72100	953000			80800	210000
74000	2884000			72800	294000			70100	2333000			76000	283000			72000	2184000			75100	1633000			78000	326000			76700	253000			69000	5621000			73000	2193000			81500	346000
75000	3535000			74100	284000			71100	6106000			77000	893000			73000	1195000			75800	306000			79000	9047000			77300	167000			70100	7801000			74000	2017000			84100	178000
75900	969000			75000	641000			72100	13105000			79000	13955000			74100	1263000			76200	338000			79900	710000			78100	364000			71000	1101000			75000	2848000			85900	195000
77000	192000			76100	415000			72900	950000			79900	938000			75100	2219000			76800	725000			81100	178000			79000	362000			72000	5828000			76000	212000			86900	241000
77800	192000			77100	11668000			74100	156000			80900	905000			76100	361000			77400	947000			84100	634000			80000	174000			73000	794000			77000	852000			89100	324000
81000	3141000			78100	2858000			75900	238000			81900	1138000			77000	1124000			78100	171000			85000	115464000			81200	186000			74000	950000			77900	1684000			90400	660000
82000	3741000			79000	7239000			76800	356000			83300	169000			78100	381000			79000	591000			86100	4244000			83000	531000			75000	929000			78900	833000			91200	209000
82900	600000			80000	825000			77900	378000			84000	409000			79000	5419000			81100	825000			87100	407000			83900	865000			76000	808000			80800	261000			98300	213000
83900	1373000			80800	163000			79000	12053000			85100	473000			80000	2922000			82000	341000			88800	410000			85000	1281000			77000	25608000			82000	275000			98900	299000
84900	833000			83000	165000			80000	1248000			85900	1063000			81000	3276000			82900	598000			90000	2009000			85900	683000			78000	3395000			82900	1819000			101000	182000
85900	770000			83900	312000			81000	1092000			87000	3978000			81800	395000			84000	782000			90900	167000			87000	403000			79000	1453000			84000	1820000			101900	156000
87000	1200000			85200	250000			82100	1649000			88000	173000			83000	826000			85100	400000			91900	346000			88900	754000			80000	328000			84900	3688000			102900	233000
88000	4303000			87000	2619000			83000	3359000			89000	1296000			83900	1637000			85800	191000			93000	30664000			91000	523000			81000	178000			86000	2143000			104000	4475000
88900	983000			88200	226000			84000	3309000			90000	288000			84900	1227000			87100	379000			94000	2065000			94900	259000			82000	586000			86900	1303000			105000	1466000
89800	655000			89000	1377000			85100	547000			90900	514000			85900	1040000			88000	1877000			94900	2844000			95800	383000			83100	30504000			88100	273000			106200	249000
90700	165000			90000	624000			86300	232000			92000	308000			86800	349000			88900	476000			95900	2301000			96900	563000			84100	12234000			89000	3942000			111000	197000
94900	195000			91100	6396000			86900	169000			93000	66704000			87100	360000			90100	218000			96700	189000			97900	379000			85100	5844000			90000	280000			112900	217000
95700	335000			92000	1441000			88000	181000			94000	2191000			87800	166000			91100	335000			97300	167000			98900	751000			85900	3336000			91000	1548000			114100	183000
96200	294000			92900	564000			90000	405000			94900	3927000			88800	311000			91700	551000			97900	322000			100200	155000			86900	2031000			93900	323000			115200	389000
97000	4570000			93800	178000			90900	389000			96000	1795000			91000	5984000			92300	416000			98900	181000			100900	238000			88000	599000			94900	929000			116800	163000
98000	1661000			98200	447000			91900	866000			96900	405000			92000	1538000			92800	459000			104100	151000			101900	1107000			89100	903000			96100	1496000			125000	205000
98900	1887000			98900	547000			93000	18976000			97900	751000			93000	3940000			94200	820000			108900	897000			103100	1176000			90100	620000			97000	2349000			125800	370000
100000	1180000			100000	181000			94000	2547000			99000	28496000			93900	362000			95100	5814000			109800	254000			103900	291000			91000	4326000			98000	1045000			128000	176000
101000	516000			101900	1900000			95000	2415000			100000	5165000			94800	357000			96100	69472000			110800	326000			105900	315000			92000	948000			99000	2444000			128900	251000
102000	508000			103000	6226000			96000	2338000			101000	3666000			95900	2805000			97100	6753000			111900	263000			107000	918000			93000	2587000			100100	182000			130800	298000
102900	233000			104000	2363000			96900	826000			102000	394000			97000	49256000			98000	1038000			115000	167000			108000	596000			94000	1161000			100800	498000			132800	151000
103900	260000			105100	13955000			98000	417000			103000	3516000			98000	10262000			99200	750000			115900	337000			108900	1193000			95000	153000			102000	2971000			136600	155000
105700	174000			106000	1848000			99300	1635000			103800	963000			99000	4091000			100000	556000			116900	1535000			109900	254000			96100	202000			102800	3178000			138900	190000
106900	448000			107000	321000			99900	1818000			104900	943000			100000	3516000			100700	394000			118000	178000			111000	510000			97000	1427000			103900	1100000			149900	758000
108000	261000			115000	597000			100900	272000			107000	1265000			101000	3996000			101200	218000			118800	283000			112700	169000			98100	1891000			104800	283000			150900	1251000
108900	3414000			115900	1319000			103100	417000			109000	1412000			101900	556000			102100	172000			125000	25624000			116800	656000			99100	336000			105900	658000			152000	3194000
109900	785000			117000	8158000			103900	448000			110000	157000			102900	1086000			105900	400000			126000	2112000			117900	267000			100000	17984000			107000	2388000			153100	818000
111000	1275000			118100	4108000			106000	330000			111000	4533000			103800	414000			106600	298000			126800	1790000			119000	932000			101000	1619000			108000	2121000			154900	8284000
111800	460000			119100	5332000			107000	3325000			112000	677000			105900	548000			107100	282000			127800	286000			120000	1133000			102000	2640000			109000	3529000			155900	821000
113900	214000			120100	5647000			108000	11728000			112800	806000			106900	6951000			108900	2721000			128800	180000			121000	1025000			102900	2604000			110000	849000			156900	9142000
114900	1186000			121100	4056000			109000	15521000			114000	770000			108000	2066000			109900	2187000			131800	608000			121700	356000			104000	30832000			110800	1762000			158000	542000
115900	562000			122100	459000			110000	2978000			114900	1481000			109000	10750000			110900	999000			133000	281000			122800	665000			105100	70832000			112000	502000			160700	155000
117200	199000			126900	230000			111000	1629000			115900	436000			110100	3498000			111900	1167000			141900	333000			124800	240000			106000	37168000			113000	479000			161200	169000
118800	431000			127900	613000			111900	1268000			116900	3520000			110800	1713000			113100	206000			144100	225000			129700	354000			107000	4850000			113900	245000			162100	205000
122000	244000			128900	575000			113500	2225000			118100	448000			112000	915000			113900	289000			145000	154816000			131000	369000			108000	365000			114900	164000			162900	1663000
122700	419000			130100	15286000			115200	288000			118800	384000			112900	1159000			114900	387000			146000	8645000			131900	324000			108900	1673000			116900	2012000			164100	930000
124000	22896000			131100	5796000			115700	333000			119200	381000			113900	2123000			116000	426000			146900	7342000			132800	914000			109900	337000			117800	460000			165000	757000
125000	2102000			132100	26608000			117000	214000			121100	608000			114800	1177000			118800	218000			148100	372000			134000	413000			110900	1698000			118900	3026000			180200	266000
126000	8168000			133000	4214000			118000	537000			123000	287000			115800	417000			122000	363000			152000	157000			135000	777000			112100	251000			120100	2765000			181400	178000
126900	646000			134000	641000			119000	903000			124100	159000			116800	423000			123000	950000			157000	3019000			135700	493000			113100	444000			121000	3750000			182900	22112000
127900	418000			135200	237000			120100	5398000			125000	83696000			117800	442000			124000	5817000			158100	542000			137000	904000			114100	959000			122000	1103000			184000	1559000
131900	397000			135800	215000			121100	947000			126000	7678000			118900	1233000			125000	850000			158900	566000			138200	310000			115000	11271000			122900	1917000			184900	23032000
132900	785000			143100	521000			122000	1808000			127000	78416000			120100	532000			126000	2316000			171000	773000			138900	304000			116000	9545000			123800	264000			185900	1344000
133900	426000			144000	2352000			123000	3152000			128000	10263000			120900	3206000			127200	473000			171900	251000			140800	373000			117000	1989000			125000	792000			206800	1076000
135200	490000			145100	2081000			124100	1318000			129000	3750000			121800	417000			127800	314000			172800	212000			142900	932000			118100	1413000			126200	150000			207900	285000
135900	585000			146000	23256000			125000	36424000			129900	593000			122900	760000			128200	330000			175800	159000			143800	291000			119000	18456000			126800	335000			208900	336000
137000	238000			147100	9280000			126100	2897000			131000	8518000			124000	289000			128800	264000			177100	1863000			144900	833000			119900	1991000			128900	333000			231800	400000
137800	605000			148100	10356000			127000	1642000			132000	3646000			125000	16067000			133100	757000			177800	271000			145900	303000			121100	403000			129900	1031000			233900	206000
138900	183000			149000	1446000			128000	297000			133000	2050000			125900	884000			133900	177000			178900	243000			147000	414000			122900	152000			130900	1511000			242900	245000
140100	242000			150100	261000			129200	203000			134000	226000			127000	1617000			135000	629000			191700	240000			148000	346000			125000	3821000			131900	944000			245000	516000
140900	455000			156000	453000			129900	150000			135000	249000			127800	656000			135900	288000			206900	323000			149800	303000			126000	466000			132900	3275000			257800	166000
142000	747000			156800	245000			131100	256000			139000	929000			129100	492000			137200	154000			271000	200000			153800	200000			127900	183000			133900	981000			258900	264000
143100	2171000			158000	9010000			131900	2496000			140900	276000			129900	1105000			137900	253000			272100	174000			154800	266000			129000	1310000			134900	1779000			259900	1768000
144000	266000			159100	1000000			133000	792000			142000	1600000			130800	681000			140200	151000			280700	219000			156800	1096000			130000	1194000			136000	1781000			260900	802000
144900	7372000			160100	24080000			134000	6010000			142900	20144000			131900	1279000			141000	345000			283200	167000			158900	2005000			131000	3957000			137000	2077000			261900	1519000
146000	507000			161000	2759000			135000	5863000			144000	1854000			132900	4650000			142100	381000			301900	5382000			160000	1297000			132100	1189000			137900	1196000			262900	480000
146900	4217000			162000	11275000			136000	2884000			145000	10307000			134000	3637000			142900	155000			303000	660000			161000	1267000			133100	769000			139100	1046000			281000	350000
148000	551000			163100	4003000			137000	2244000			145900	1322000			134900	2911000			145000	3418000			303900	1131000			162000	1184000			133900	628000			140900	2227000			322900	788000
148800	949000			164000	464000			138000	1293000			146900	4013000			135800	2367000			145900	853000							163000	188000			134900	178000			141900	292000			323800	276000
150800	325000			171900	293000			139000	1007000			148000	326000			137000	1212000			146900	2310000							163800	174000			136000	2310000			142900	2666000			324800	1122000
152000	374000			173000	204000			139900	861000			148900	1247000			138100	714000			148000	498000							164800	453000			136900	536000			144000	341000			325800	218000
152800	273000			174100	7715000			141000	1612000			154800	223000			138800	589000			148800	457000							166900	679000			138000	968000			144900	2766000			326900	582000
153200	266000			175100	1092000			142000	400000			157000	11390000			140900	1118000			150000	276000							167900	371000			139100	5006000			145900	1052000			337700	439000
156000	158000			176000	682000			143000	2258000			157900	39632000			141900	2695000			150900	346000							168800	841000			140100	8680000			146900	792000			338900	23384000
157800	346000			177000	208000			144900	437000			158900	11146000			143000	748000			153000	205000							170000	3146000			141100	1130000			147800	679000			339800	3551000
158900	5881000			186900	152000			147100	233000			160000	5662000			144000	2746000			154000	320000							171000	1089000			142000	242000			148900	513000			340900	46000000
159900	678000			188100	602000			148100	2187000			160900	1703000			144900	1297000			154800	223000							171900	1714000			143000	992000			149900	480000			341800	6874000
160900	4460000			188900	184000			149100	377000			161800	186000			145800	2038000			155900	486000							172900	618000			143900	405000			153100	266000			342900	22720000
161800	855000			190100	7640000			150000	3373000			165000	314000			147000	796000			156900	366000							173900	421000			145000	361000			153900	232000			343800	2626000
162900	1638000			191100	1518000			151000	9066000			168800	294000			147700	549000			157900	337000							175100	207000			146000	181000			154900	505000			344800	267000
164000	561000			192100	21888000			152100	5169000			169900	601000			149100	382000			158900	700000							176900	151000			147200	389000			155800	312000			428000	194000
164800	265000			193100	3603000			152900	2447000			170900	2567000			150100	775000			159900	297000							177900	343000			148900	198000			156900	2449000
165900	239000			193900	212000			154000	589000			171800	226000			151000	615000			160800	1203000							178600	234000			149300	307000			157900	788000
168100	182000			202000	2574000			154900	1782000			172200	196000			151800	808000			161800	290000							179700	360000			157100	4194000			158900	7417000
168900	219000			202900	239000			156000	378000			173000	91936000			152900	2557000			163000	533000							180800	444000			158000	3758000			159900	6797000
169900	678000			204000	710000			156900	1075000			174000	8279000			154800	495000			163700	327000							181900	197000			159200	611000			160900	4311000
170900	596000			205200	541000			161000	203000			175100	1281000			155700	204000			165800	209000							182900	288000			160000	1319000			162000	4040000
171900	5993000			206100	48488000			162000	2386000			177200	408000			156800	290000			166800	191000							183600	195000			161100	833000			162900	988000
172800	953000			207000	6971000			163000	11742000			180100	192000			157900	178000			170200	179000							184800	245000			162000	189000			163800	586000
173900	3788000			208100	838000			164100	11141000			181800	609000			159100	231000			171100	365000							186700	150000			163900	191000			164900	1096000
174900	571000			216200	422000			165000	1742000			182900	1079000			159800	648000			171800	1277000							189200	196000			165100	807000			165800	155000
175900	714000			217000	1103000			166100	3409000			183900	1561000			160900	3777000			172800	595000							190800	1185000			166100	448000			166800	1859000
177000	1638000			218100	317000			167000	3295000			184900	319000			161800	2634000			173800	1304000							192800	2199000			166900	165000			167900	775000
178000	29968000			219000	158000			167900	1277000			186000	278000			162900	2236000			174800	331000							193800	938000			171100	12345000			168900	2900000
179000	3377000			220100	18664000			168900	808000			186900	495000			163800	1596000			175800	375000							194800	3344000			172100	36424000			169900	7243000
180000	8794000			221000	2529000			170900	1077000			187800	723000			164800	1406000			177100	401000							195900	908000			173000	3956000			171000	3021000
181000	1172000			222100	333000			175800	678000			189000	684000			165800	966000			177800	270000							196900	2004000			174100	2708000			171900	4740000
181900	151000			230900	184000			176900	1558000			190800	169000			166800	758000			178900	263000							197800	670000			175100	23384000			172900	1268000
184800	379000			232300	285000			177900	488000			195000	377000			167900	6988000			179900	287000							198700	950000			176000	2431000			173900	1325000
186000	9519000			234100	15401000			178200	456000			196700	397000			168900	6970000			180800	167000							199100	821000			177100	334000			175000	326000
186900	30776000			235000	2306000			179100	325000			198900	860000			169900	6160000			184000	226000							199900	169000			185000	2457000			176700	171000
188000	8751000			236000	289000			180100	24824000			199700	202000			170900	7010000			184900	1973000							200700	503000			186000	345000			177000	186000
188900	22024000			247000	1375000			181100	2545000			205100	588000			171900	2553000			185900	3735000							202900	473000			187900	293000			178000	292000
189900	2139000			248000	2160000			182000	831000			210100	469000			172900	2340000			186800	2590000							203900	2116000			189000	1539000			178800	812000
190900	3178000			249100	21880000			182700	204000			210900	6013000			173900	770000			187900	2914000							204900	2088000			190000	10955000			179700	1198000
191800	662000			250100	3016000			183900	2914000			211900	624000			174900	501000			188900	1554000							205900	1855000			191100	1538000			181000	1633000
195800	810000			251200	554000			184800	289000			212900	724000			176000	240000			189900	686000							206900	3670000			192000	548000			182000	1050000
197000	288000			263900	210000			186900	582000			223000	402000			176800	669000			191100	576000							207800	1259000			193000	2084000			182900	1830000
198000	38016000			279200	4958000			188900	547000			224900	634000			177800	942000			192000	709000							208900	1626000			194100	247000			183700	447000
199000	3846000			280200	609000			189800	182000			226900	1532000			178800	586000			194000	390000							209800	263000			200100	165000			184700	634000
199900	24248000			280800	270000			190800	535000			227900	434000			179900	5030000			196100	193000							210000	263000			203200	320000			185900	291000
200900	2437000							192100	853000			228700	500000			180900	695000			197900	595000							211000	431000			205900	248000			186800	478000
201900	4469000							192900	400000			237900	2098000			181900	3891000			198800	215000							211800	201000			207000	592000			188000	241000
202800	538000							194000	2292000			239000	302000			182800	917000			199900	249000							213900	301000			208000	344000			188800	206000
205000	151000							195100	2142000			251800	230000			183800	1509000			200800	226000							215000	154000			216000	2254000			189700	386000
206000	1351000							196000	1416000			254900	2861000			184900	433000			204000	323000							215800	552000			217100	326000			190900	2681000
207000	444000							198100	2000000			255900	7599000			185800	1408000			204800	171000							216800	271000			221900	161000			191900	1202000
208100	416000							198800	204000			257000	2143000			186900	604000			205800	252000							217600	377000			230200	369000			192900	6817000
210900	301000							199400	195000			257900	981000			188000	834000			206900	176000							218700	245000			248000	4657000			194000	1927000
212000	39336000							200100	175000			258700	192000			188900	201000			210800	193000							219900	202000			249000	6640000			194900	10748000
213000	28880000							201000	382000			266700	194000			189900	755000			211900	4219000							220900	150000			250000	1014000			195800	2361000
214000	29784000							202800	377000			280900	208000			190900	1248000			212800	780000							223000	359000			251000	416000			196900	8069000
215000	19296000							204100	437000			283900	4458000			191800	475000			213900	3248000							224800	213000			263100	1389000			197800	1176000
216000	6085000							205000	303000			285000	5872000			192900	1463000			215000	429000							225700	269000			264100	198000			198800	2128000
217000	3378000							206900	890000			285900	692000			193900	1490000			215900	652000							226800	1280000			265100	201000			199900	390000
217800	368000							208100	287000			287100	548000			195000	981000			217900	234000							227900	660000			277100	1162000			200800	1454000
225900	704000							209100	179000			335000	183000			195800	1085000			219900	779000							228900	1788000			277900	154000			201800	205000
227000	208000							210100	458000							196900	57344000			221000	263000							229800	666000			278400	291000			202900	1833000
227800	428000							210900	168000							197800	6127000			222100	341000							230800	1309000			290000	1129000			203900	5559000
239900	2840000							212000	2910000							198900	58744000			223900	162000							231900	346000			305100	11003000			204900	5386000
240900	3206000							212900	401000							199900	7249000			226000	1285000							232900	712000			306100	2304000			205900	6079000
242100	1721000							213800	456000							200900	18552000			227000	608000							233800	282000			307300	704000			206900	9264000
242900	2124000							215900	468000							201800	2399000			227900	1268000							234800	1813000							207900	4086000
243800	796000							217000	345000							202900	1836000			229000	434000							235800	419000							208900	5407000
244800	387000							218800	294000							203900	604000			229900	284000							236800	2817000							209900	942000
281000	391000							220100	416000							204900	319000			237900	463000							237900	326000							210900	1743000
285000	31848000							226100	679000							205900	530000			239000	254000							238800	3441000							211700	292000
285900	4250000							227800	305000							206900	3415000			239900	2544000							239900	835000							212800	470000
286900	21528000							228900	390000							207900	17296000			240800	330000							240800	3731000							214000	956000
288000	3545000							229900	2496000							208900	4157000			241900	1772000							241900	1554000							214800	963000
288900	3514000							231000	460000							209900	15501000			243700	191000							242900	2796000							215800	1259000
289900	397000							232000	472000							210900	2997000			244100	274000							243800	984000							216800	1209000
								233000	35808000							211900	7042000			247900	172000							244900	909000							217900	1198000
								234000	3457000							212900	11585000			254000	2561000							245800	282000							218900	783000
								234900	5987000							213900	3541000			255000	5249000							246800	222000							219900	554000
								235900	627000							214800	10837000			256100	2515000							248000	224000							220900	813000
								240000	503000							215800	1995000			256900	3225000							249900	357000							221800	251000
								240900	284000							216900	4545000			257800	591000							250800	229000							222700	601000
								242100	641000							217700	1261000			258300	410000							251900	357000							223000	596000
								244000	8586000							218800	1206000			258900	370000							252600	159000							223700	234000
								245000	679000							220000	949000			268000	355000							253700	497000							224900	704000
								245900	983000							220900	1436000			270000	262000							254800	160000							226000	650000
								248800	511000							221900	1680000			270800	197000							255800	181000							226900	2963000
								258100	2000000							222900	815000			281700	319000							256700	233000							227800	2175000
								260000	482000							223800	1345000			282100	401000							257800	357000							228900	5070000
								260900	1259000							224900	793000			283000	38472000							259900	214000							229900	1974000
								262000	24728000							225900	966000			284000	6057000							260900	1912000							230800	4201000
								263100	2809000							226800	1084000			285000	23648000							261700	188000							231700	1163000
								263900	1319000							227800	1315000			286000	4018000							262800	2115000							232900	2891000
								272100	4530000							228900	797000			286900	4081000							264800	2223000							233900	1021000
								273100	948000							230000	919000			287900	459000							265700	490000							234800	6883000
								274100	3604000							230800	332000											266700	1519000							235800	1286000
								274900	584000							231800	695000											267800	205000							236800	9902000
								276000	79840000							232900	193000											268700	1148000							237800	987000
								277000	10547000							234700	347000											269800	647000							238800	7675000
								277900	4472000							236700	810000											270700	1181000							239900	2900000
								279000	431000							238600	343000											271800	1942000							240800	10477000
								281000	271000							239800	741000											272700	574000							241900	4737000
								288000	201000							240900	1387000											273900	1286000							242900	7275000
								288900	307000							241900	691000											274800	1462000							243900	2453000
								290000	95056000							242800	1258000											275700	814000							244800	3620000
								291000	11250000							243900	6972000											276800	2269000							245700	790000
								292100	5816000							244800	875000											277700	474000							246800	668000
								293000	660000							245800	5950000											278900	1785000							247700	424000
								294200	153000							246900	434000											280800	556000							248800	316000
								302000	863000							247800	2452000											282700	313000							249700	816000
								303000	337000							248700	247000											286000	152000							250700	641000
								304100	2725000							249700	1310000											292900	320000							251800	823000
								305100	68672000							250900	607000											294800	739000							252800	787000
								306000	9851000							251800	496000											297000	362000							253700	1129000
								307100	4529000							252800	883000											298700	189000							254800	584000
								307900	567000							253900	333000											305100	584000							255800	737000
								308700	175000							254800	1481000											306600	651000							257000	592000
																255900	1342000											307100	320000							257800	630000
																256900	5014000											308700	435000							258700	692000
																257900	24992000											310800	312000							259900	800000
																258800	4624000											312600	218000							260800	2914000
																259900	18720000											320800	373000							261800	584000
																260800	7252000											322900	299000							262800	3877000
																261800	5297000											324800	421000							264000	486000
																262800	8656000											336700	977000							264800	5987000
																263800	1966000											338000	169000							266000	639000
																264800	5064000											338800	1477000							266800	5926000
																265800	889000											340800	1046000							267800	443000
																266900	1321000											342700	238000							268800	4159000
																267800	165000																			270000	1566000
																268800	332000																			270800	3628000
																271000	185000																			271800	3632000
																271700	481000																			272900	1327000
																273800	661000																			273700	2900000
																274600	619000																			274800	3607000
																275800	5373000																			275800	1527000
																276800	1278000																			276800	4604000
																277800	5571000																			277700	1050000
																278800	1039000																			278800	4119000
																279800	2200000																			279700	288000
																280900	406000																			280000	281000
																281800	176000																			280800	1924000
																284800	1180000																			281800	289000
																285900	17264000																			282800	680000
																286900	2426000																			287000	217000
																287900	14850000																			288600	365000
																288800	1718000																			290700	188000
																289900	5830000																			292800	807000
																290900	2733000																			294900	1475000
																291800	3738000																			296600	842000
																292800	2665000																			297700	336000
																293800	3401000																			298800	632000
																294900	1912000																			301000	317000
																295800	2655000																			304800	1230000
																296800	509000																			305900	210000
																297800	2480000																			306800	1807000
																299700	1372000																			308800	1533000
																301900	774000																			309600	311000
																303800	2531000																			311100	536000
																304800	340000																			312800	182000
																305800	1960000																			320900	952000
																306600	230000																			322800	960000
																307700	1091000																			325000	739000
																312900	774000																			326700	207000
																313900	41912000																			336800	2860000
																315000	4530000																			337800	480000
																315900	30952000																			338800	4080000
																317000	3066000																			339700	365000
																317900	7067000																			340900	2116000
																318900	961000																			341800	287000
																320000	682000																			342800	754000
																320800	175000																			343900	150000
																321700	251000																			344900	280000
																323700	260000																			355800	163000
																325700	188000																			359800	196000
																326800	402000																			403800	397000
																328100	243000																			405900	586000
																328800	481000																			407600	661000
																330900	449000																			410000	163000
																332800	247000
																335700	160000
																348900	1656000
																349700	343000
																350900	2283000
																353000	501000
																364000	202000

## Sheet: Pesticides II
Measurement on HP 5973 (Single Quad, Agilent Technologies)
Scan 1723 (17.384 min): MIXSCAN.D\data.ms				Scan 1740 (17.476 min): MIXSCAN.D\data.ms				Scan 1980 (18.770 min): MIXSCAN.D\data.ms				Scan 2016 (18.965 min): MIXSCAN.D\data.ms				Scan 2297 (20.481 min): MIXSCAN.D\data.ms				Scan 2528 (21.727 min): MIXSCAN.D\data.ms				Scan 2622 (22.234 min): MIXSCAN.D\data.ms				Scan 2829 (23.351 min): MIXSCAN.D\data.ms				Scan 2922 (23.853 min): MIXSCAN.D\data.ms				Scan 3523 (27.096 min): MIXSCAN.D\data.ms				Scan 3560 (27.295 min): MIXSCAN.D\data.ms				Scan 3801 (28.596 min): MIXSCAN.D\data.ms				Scan 4159 (30.527 min): MIXSCAN.D\data.ms
alpha HCH (NIST#: 114992)				Hexachlorobenzene (NIST#: 290540)				beta HCH (NIST#: 229008)				gamma HCH (NIST#: 229009 )				delta HCH ( NIST#: 249685)				1,1'-Biphenyl, 2,4,4'-trichloro- (NIST#: 154515)				Heptachlor (NIST#: 114991)				1,1'-Biphenyl, 2,2',5,5'-tetrachloro- (NIST#: 154520)				Aldrin (NIST#: 118956)				p,p'-DDMU (NIST#: 52499)				1,1'-Biphenyl, 2,2',4,5,5'-pentachloro- (NIST#: 80777)				p,p'-DDE (NIST#: 114987)				p,p'-DDD (NIST#: 118992)
m/z	Intensity			m/z	Intensity			m/z	Intensity			m/z	Intensity			m/z	Intensity			m/z	Intensity			m/z	Intensity			m/z	Intensity			m/z	Intensity			m/z	Intensity			m/z	Intensity			m/z	Intensity			m/z	Intensity
50100	1174000			51400	59000			50100	933000			50100	1166000			50200	1007000			50200	861000			50200	86000			50100	274000			51100	400000			50100	302000			50100	217000			51200	423000			50100	512000
51100	1888000			53300	121000			51100	1570000			51100	1725000			51100	1318000			51000	682000			51200	194000			51100	206000			51900	88000			51100	473000			51100	72000			52100	118000			51200	384000
52000	163000			55000	77000			52100	216000			52200	155000			52200	229000			52200	50000			56200	77000			55100	94000			52200	91000			52200	53000			54100	80000			53000	99000			52000	84000
52200	157000			56200	270000			54300	85000			53100	61000			54100	55000			52600	70000			60900	125000			56100	98000			53000	139000			53100	58000			55100	91000			58000	61000			56100	78000
52900	81000			59100	69000			55000	212000			55000	335000			55000	222000			55000	206000			62300	88000			57200	64000			55100	65000			54900	59000			56100	130000			60200	96000			60900	114000
55200	271000			60100	674000			56200	535000			56000	344000			56000	297000			56100	125000			63000	148000			60000	139000			56000	95000			56000	148000			57000	87000			61000	141000			62100	302000
56100	494000			61000	57000			57200	112000			56300	332000			60100	225000			60000	102000			65100	641000			61100	403000			60000	59000			61200	69000			60100	110000			62200	237000			63100	294000
60100	159000			65100	85000			60000	163000			57000	54000			61100	486000			61100	281000			66000	193000			61900	455000			61200	142000			62200	353000			61200	290000			63100	323000			65200	54000
61000	585000			69000	129000			61100	506000			60100	185000			62100	181000			61400	351000			66900	79000			63100	309000			61900	219000			63000	199000			61900	198000			64300	62000			69300	72000
62200	237000			69600	64000			62000	299000			61100	626000			63100	484000			62000	723000			69100	68000			64100	52000			63000	409000			70200	57000			63100	109000			66300	66000			71900	51000
63000	409000			71100	1326000			63000	356000			62100	274000			69400	56000			63000	456000			71900	62000			72100	88000			65100	1295000			73000	207000			67200	67000			67100	82000			73000	179000
65100	88000			72100	712000			63900	74000			63100	447000			70700	84000			66900	95000			73100	278000			73100	727000			66200	5290000			74000	534000			67900	85000			68200	102000			74000	240000
66800	52000			73100	454000			65400	55000			64200	105000			72100	173000			67400	79000			73900	121000			74200	1178000			67100	510000			75100	1204000			72200	217000			69300	74000			75100	1003000
69000	68000			74200	57000			70200	65000			65000	71000			73000	977000			69300	75000			75000	146000			75000	972000			72100	73000			76000	269000			73000	523000			73000	280000			76200	268000
70000	78000			82000	70000			71800	74000			67400	58000			74000	539000			73100	429000			77200	50000			76000	190000			73000	240000			77100	179000			74000	654000			74100	752000			77200	224000
72000	225000			83000	191000			72200	60000			68900	69000			75000	1351000			74200	1509000			80300	54000			78100	78000			74000	241000			78100	56000			74900	417000			75100	839000			80200	119000
73000	1112000			83300	177000			73100	1180000			69300	68000			76100	164000			75200	2186000			84100	217000			78800	227000			75100	517000			81000	53000			76900	92000			76100	188000			81300	203000
74000	782000			84000	283000			74100	502000			71200	85000			77200	988000			76000	273000			85000	169000			79900	119000			75900	239000			82200	55000			78400	126000			76900	149000			82200	519000
75100	1674000			85000	121000			75100	1063000			72100	156000			78100	208000			76800	112000			86000	97000			81100	80000			77000	467000			84100	254000			79100	158000			78300	51000			84000	175000
76200	166000			88500	401000			76000	250000			73000	1301000			83100	943000			77300	74000			86900	118000			83900	336000			78100	213000			85300	210000			79500	134000			79200	789000			85100	161000
77100	1437000			89400	286000			77100	1082000			74100	610000			84000	236000			80000	241000			94900	53000			85000	542000			79100	2056000			86100	204000			82400	69000			80300	123000			85900	94000
78000	403000			90300	77000			78100	324000			75100	1231000			85000	1292000			81100	168000			96900	286000			86000	416000			80000	207000			87300	977000			83900	319000			81200	379000			87000	278000
81900	52000			90800	116000			79200	98000			76000	183000			85900	215000			83100	74000			98000	232000			87200	305000			81400	60000			88100	1753000			85000	307000			82200	297000			88100	833000
83000	1091000			94000	197000			83000	1053000			77200	1329000			87100	712000			84000	489000			99000	209000			88100	62000			83000	140000			91100	59000			86100	401000			84100	166000			88800	189000
84100	383000			95000	670000			84100	531000			78000	366000			88100	96000			85000	334000			100000	2103000			92100	1521000			84100	143000			91800	128000			86900	101000			85100	268000			89200	159000
85000	1587000			96000	211000			85000	1192000			83000	1007000			89000	386000			86200	636000			101100	276000			93000	601000			85000	288000			92400	246000			90300	53000			86000	294000			92000	114000
86000	238000			97000	144000			86100	301000			84100	314000			90200	71000			87100	485000			101900	502000			93200	589000			85900	221000			92800	243000			91200	241000			87100	1020000			93400	152000
87100	1095000			106100	1045000			87100	829000			85000	1276000			91100	92000			92000	875000			103100	97000			96200	94000			87200	216000			93900	142000			91900	593000			88000	485000			95400	83000
88900	163000			107000	2945000			88100	66000			86100	208000			94800	51000			93000	1872000			105900	57000			97000	487000			88300	100000			96900	205000			92900	291000			89400	56000			98100	130000
90000	71000			108000	1048000			89000	238000			87000	1002000			96000	405000			94000	1009000			107100	91000			98100	798000			89200	82000			98100	344000			95000	54000			91100	172000			99100	398000
90800	69000			109000	827000			90700	57000			88000	103000			97100	124000			96300	89000			108000	80000			99100	675000			91100	2670000			99000	377000			95700	84000			91800	199000			99400	387000
92000	95000			110000	99000			91300	50000			89000	212000			98000	274000			97100	323000			109100	99000			99900	118000			92100	708000			100000	137000			96400	164000			92400	233000			99900	446000
94800	95000			116800	79000			96000	616000			91100	130000			98900	194000			98100	636000			110200	61000			101800	55000			92900	163000			101200	409000			97200	373000			92900	155000			100500	404000
95200	110000			118000	996000			97200	149000			92100	78000			99900	87000			99000	700000			112000	69000			103100	52000			93600	221000			101800	53000			98100	597000			97000	169000			101000	608000
96000	704000			119000	152000			98100	424000			93700	52000			100900	168000			100000	231000			113800	71000			108200	222000			94100	92000			105100	913000			99200	374000			98000	293000			102200	222000
96900	256000			120000	754000			99000	376000			95100	123000			103000	50000			101100	336000			115300	69000			109100	702000			94900	101000			106300	544000			106800	117000			98900	375000			104800	172000
98100	431000			120900	63000			100100	165000			96000	560000			109000	3246000			102000	53000			115900	128000			110000	2415000			96100	127000			107800	101000			107300	67000			100100	207000			105100	171000
99000	342000			121900	100000			101200	116000			97000	178000			109900	207000			108000	139000			116400	142000			111000	1836000			97000	314000			108800	92000			108100	202000			101200	116000			106000	328000
100000	121000			123400	274000			105000	93000			98100	411000			111100	3185000			109000	264000			116900	182000			112100	416000			98000	256000			110100	324000			109000	1300000			102200	55000			107000	119000
101000	108000			124500	196000			107000	173000			99100	330000			111900	551000			109900	1468000			117800	79000			114000	103000			99000	108000			111200	352000			110000	1020000			103900	96000			109200	55000
107000	172000			125300	157000			108000	119000			100100	197000			113000	826000			111100	1252000			118900	160000			115100	68000			101100	1834000			112200	75000			110900	329000			104900	1307000			110100	82000
107900	60000			126400	142000			109000	4199000			101300	79000			114000	209000			112000	281000			120000	129000			116100	73000			102100	210000			113000	227000			113900	78000			106100	679000			111000	194000
109000	3292000			130000	283000			111000	3722000			107100	161000			115200	93000			113000	156000			120800	139000			118000	66000			103100	391000			119800	56000			115000	92000			107200	237000			111900	70000
109900	119000			132000	299000			112000	410000			108000	137000			121000	603000			113300	160000			122100	82000			120000	159000			103900	96000			121200	51000			117000	70000			107900	168000			112800	132000
111000	3936000			133900	64000			113100	756000			109000	3627000			121900	425000			114200	61000			123100	133000			120900	249000			107000	290000			122000	101000			118000	70000			109000	208000			114100	77000
112000	661000			140900	1035000			113900	63000			110100	169000			122900	423000			114900	132000			129800	105000			121900	403000			107900	292000			123200	820000			118900	64000			109900	295000			115000	160000
113000	1359000			142000	4360000			114200	64000			111100	3935000			124000	201000			115900	187000			132100	259000			123200	482000			109000	552000			124200	327000			119300	59000			111100	255000			116900	54000
114000	213000			143000	1263000			114900	90000			112100	805000			125100	175000			119700	83000			132900	315000			124200	185000			110100	371000			125000	271000			120200	146000			111900	110000			117500	113000
115100	105000			143900	2341000			117500	57000			113000	838000			126000	109000			120900	153000			133900	179000			125100	151000			111000	543000			126000	219000			121100	107000			112700	104000			123000	214000
115900	60000			145100	393000			120100	66000			114000	188000			130900	71000			122000	221000			134900	201000			126900	609000			112100	302000			129700	85000			122000	489000			113100	123000			124300	102000
118800	101000			145900	390000			120900	734000			114900	73000			133000	318000			123100	435000			136100	54000			128000	667000			113100	258000			135200	177000			123000	361000			113900	65000			125100	155000
120000	68000			152800	114000			122000	458000			119100	97000			133900	88000			124100	121000			137200	208000			129000	365000			114000	85000			136100	493000			124000	78000			115200	50000			126000	94000
121000	636000			154800	73000			123000	338000			119800	95000			135000	218000			124900	436000			138800	95000			129900	50000			114800	112000			136900	195000			125400	87000			120200	96000			135000	143000
121200	614000			157100	82000			124100	295000			121000	854000			136200	98000			126100	193000			140800	160000			130600	68000			116100	183000			138000	253000			127100	1846000			121200	89000			136100	497000
121900	463000			164800	182000			124900	109000			122100	483000			137000	122000			127900	604000			142800	68000			132100	100000			117100	145000			139000	60000			128000	1771000			122000	835000			137000	474000
122900	470000			166800	168000			125800	77000			123000	553000			142900	232000			128900	983000			145200	85000			132900	150000			118900	159000			147000	78000			128900	456000			123000	1010000			138000	126000
124100	168000			167100	158000			133000	425000			123900	225000			143600	105000			130000	312000			149700	61000			134200	132000			119900	163000			148000	65000			130200	71000			123900	823000			139200	207000
126200	59000			169000	52000			134000	180000			124900	76000			145000	1098000			131200	50000			156900	70000			135300	336000			121000	206000			149100	191000			132100	342000			125000	224000			145000	51000
128900	64000			177000	1598000			135100	469000			125800	58000			145900	955000			131800	66000			159000	211000			136300	52000			122100	201000			150100	642000			133100	260000			125900	69000			149200	213000
130900	124000			177700	164000			136100	126000			126200	54000			147000	1375000			132200	52000			160100	229000			137000	85000			122900	189000			151000	491000			134200	150000			126500	68000			150100	161000
132900	372000			178900	1392000			136900	172000			130800	59000			148000	900000			133000	109000			162000	59000			144900	720000			124200	51000			151900	106000			135100	134000			127100	98000			151200	146000
133900	164000			180000	55000			139100	52000			132900	373000			149000	753000			133900	114000			165000	116000			146000	971000			125000	167000			159800	83000			137000	66000			128000	122000			152000	201000
134900	408000			180800	416000			142900	219000			133900	76000			150100	138000			135100	158000			166800	105000			146900	620000			126000	270000			161100	78000			143100	69000			129000	55000			163200	781000
136200	55000			182900	117000			143800	112000			134900	214000			151100	118000			136000	244000			167200	94000			148000	220000			127100	227000			162000	126000			144200	234000			132100	93000			164200	427000
137100	107000			188000	173000			144900	1394000			135900	66000			155900	474000			137100	164000			168700	111000			148300	193000			127800	167000			162900	93000			144900	454000			133100	176000			165100	4068000
143000	498000			190000	132000			146000	1057000			137000	136000			156900	283000			138200	102000			170000	73000			149000	1102000			129100	124000			164000	53000			145400	406000			134100	66000			166100	789000
145000	1544000			211900	2082000			147000	1226000			142900	343000			158000	608000			143900	61000			170700	62000			150100	3192000			129900	194000			169800	54000			146200	327000			135000	253000			170800	60000
146000	1381000			212800	119000			148000	768000			143900	86000			159100	275000			145000	51000			173100	62000			150900	392000			130800	196000			171800	61000			147000	530000			136000	101000			172100	192000
147000	1828000			213900	2790000			149000	595000			144900	1282000			159900	141000			146100	107000			180100	64000			152100	66000			132000	187000			173200	179000			148000	334000			137000	283000			173100	130000
148000	941000			214700	162000			150000	184000			146000	943000			161000	100000			147000	247000			181200	53000			159000	303000			133000	415000			174100	575000			149100	499000			138200	105000			174100	209000
149000	580000			215800	1144000			151100	82000			147000	1615000			164800	61000			147900	98000			182900	119000			160100	181000			134200	109000			175200	577000			150100	105000			139100	125000			175200	193000
149900	230000			216800	92000			154700	85000			148100	928000			168900	228000			148300	80000			185100	81000			161300	63000			135100	153000			176100	3862000			157200	117000			140100	790000			176100	792000
151100	147000			217800	329000			156000	421000			149000	667000			170900	143000			149000	593000			187000	56000			161800	59000			137000	162000			177100	747000			157800	118000			140900	588000			177200	431000
155900	766000			218900	54000			157000	276000			150100	160000			179100	59000			150100	3364000			190900	54000			169900	167000			138100	100000			178100	152000			158700	93000			141800	141000			178100	740000
157100	209000			221300	52000			158000	383000			150900	109000			179800	56000			151100	2612000			194000	266000			171800	162000			139200	186000			179300	91000			161900	284000			142100	138000			179000	111000
157900	804000			234900	69000			159000	325000			154800	88000			181000	4836000			152100	333000			195100	120000			172100	153000			140900	165000			184900	126000			162200	295000			142800	83000			186000	118000
159200	129000			236800	112000			159900	86000			156000	625000			182000	481000			157400	55000			196000	171000			172900	127000			142900	253000			185800	76000			163000	714000			145100	50000			195100	63000
160000	280000			246900	2650000			160700	144000			156900	263000			183000	4571000			158900	187000			197000	64000			173800	54000			143700	99000			199200	86000			163800	375000			146200	60000			198000	101000
161900	56000			247900	260000			169000	237000			157800	484000			184000	398000			160000	477000			199700	66000			181800	85000			144900	160000			200400	56000			165100	216000			147300	131000			199100	1460000
162700	50000			248900	4204000			171000	173000			159000	334000			185000	1515000			161000	233000			200900	94000			183100	206000			146100	114000			201100	50000			165900	61000			148200	69000			200100	719000
167100	60000			249700	443000			171900	62000			159900	202000			186100	188000			161900	93000			218900	75000			184000	1581000			147000	260000			206900	78000			167900	54000			149000	403000			201100	645000
168900	292000			250900	3268000			172900	66000			161000	148000			186900	163000			164000	55000			227800	54000			185100	1154000			148900	113000			209000	62000			169900	213000			150100	402000			202000	130000
169800	53000			251800	383000			179800	69000			169000	183000			215900	974000			169900	192000			229900	313000			186000	726000			150000	351000			210000	194000			171100	174000			151100	142000			202500	84000
170900	204000			252900	992000			180900	4931000			170300	77000			216900	3724000			170900	91000			231000	110000			186900	455000			151200	291000			210900	390000			171900	115000			159400	86000			206900	81000
173100	69000			253700	71000			181900	524000			171100	190000			218000	1362000			172100	156000			232000	254000			194000	247000			152100	550000			212100	7254000			180800	97000			160100	272000			210100	90000
180000	142000			254800	188000			183000	5193000			171900	65000			219000	4410000			172900	70000			232900	74000			195200	60000			153000	135000			213100	1328000			181200	102000			161000	69000			210900	81000
181000	7639000			256800	66000			183900	490000			172300	67000			219900	1100000			181800	54000			233900	101000			196000	258000			155000	74000			214000	2600000			182000	363000			161900	66000			212100	955000
182000	677000			281800	9526000			185000	1535000			180000	145000			220900	2460000			183000	115000			234700	275000			205600	58000			157000	205000			215000	302000			182900	490000			163000	224000			213000	162000
183000	7238000			282800	724000			185900	149000			181000	5475000			221900	203000			184200	306000			235800	206000			206900	70000			158900	105000			222000	62000			184000	2101000			164100	51000			214100	504000
183900	603000			283900	18544000			186800	103000			182100	656000			223000	429000			185000	835000			236800	724000			217100	50000			160000	271000			233000	381000			185100	361000			165000	81000			233000	97000
185000	2308000			284800	1268000			192000	85000			182900	5404000			224000	51000			186100	9739000			237800	377000			217900	128000			162100	121000			233800	102000			186000	739000			169900	359000			235100	10756000
185900	247000			285800	15664000			195300	56000			184000	383000			251800	350000			187100	1604000			238800	509000			220000	8889000			165000	137000			234800	161000			187200	114000			170900	84000			236000	1637000
187000	267000			286800	1065000			206900	109000			185100	2131000			253900	594000			188100	3258000			239900	252000			221000	1456000			167000	184000			235900	60000			192900	59000			171900	318000			237100	7266000
206900	64000			287800	6311000			208200	51000			186100	83000			254800	63000			189100	434000			240800	207000			222000	7034000			168300	68000			237100	55000			194100	137000			173000	193000			238100	905000
216200	437000			288600	421000			215900	296000			186800	207000			255900	275000			193900	68000			241900	211000			223000	861000			168900	114000			246000	731000			194900	72000			173400	204000			239100	1214000
216900	5403000			288800	420000			217000	3613000			188100	51000			257900	199000			196000	177000			251000	70000			224000	1134000			169900	78000			247100	1505000			195800	109000			174100	865000			240000	113000
217900	807000			289800	1595000			217900	398000			206900	69000							206900	157000			262800	56000			225000	187000			171900	118000			248100	947000			196900	56000			175100	824000			245900	168000
218900	6874000			290600	96000			219000	5124000			215800	545000							207200	135000			264100	286000			240700	92000			172900	65000			249100	839000			204000	91000			176000	2847000			247200	158000
219900	830000			291800	229000			219800	424000			217000	3974000							209000	54000			264900	199000			242700	50000			175000	60000			250200	374000			206000	168000			177100	466000			248000	301000
221000	3519000			294700	72000			220900	2820000			217900	991000							220000	691000			266000	275000			254000	256000			176600	54000			251100	141000			207100	140000			178100	95000			249000	170000
221900	359000							221800	214000			219000	4627000							220900	344000			267300	126000			255000	3346000			178100	95000			271000	63000			208100	58000			184100	142000			250100	182000
222900	602000							223000	319000			219900	874000							222100	545000			267800	167000			256000	771000			178800	188000			282000	5811000			209000	56000			185100	153000			282000	83000
223700	133000							223900	53000			220900	2737000							222900	193000			268900	114000			256900	3290000			180000	78000			283000	783000			216800	107000			186000	296000			283300	91000
224900	98000							225000	80000			221900	335000							223900	156000			269800	1331000			257800	551000			181000	121000			284000	5206000			218000	862000			194000	81000			283900	251000
251900	221000							251900	410000			222900	559000							231100	78000			270900	82000			259000	1039000			182100	51000			285000	1125000			219000	864000			196800	61000			284900	116000
252800	55000							253800	621000			225100	69000							256000	17952000			271900	2125000			260000	165000			183000	158000			286100	1831000			220100	532000			197400	56000			285900	158000
253900	482000							255900	367000			251800	433000							257000	2904000			272800	150000			261100	223000			184100	174000			287100	286000			221000	464000			198900	61000			318000	325000
255900	215000							256900	95000			253900	965000							258000	18656000			273800	1958000			282000	70000			184900	199000			287800	221000			222000	153000			201000	56000			319900	380000
257600	69000							257700	100000			255800	585000							259000	2449000			274900	87000			290000	9672000			186000	668000			288300	89000			222800	65000			206900	68000			321000	94000
258000	82000							258200	127000			257900	239000							260000	5525000			275900	747000			291000	1398000			187000	324000							227900	54000			208000	100000			322100	147000
289900	92000							281000	86000			259800	64000							261000	990000			277700	170000			292000	13420000			188000	266000							229000	56000			209000	138000			323000	69000
292000	89000							289800	179000			281000	74000							262000	639000			281000	92000			292900	1473000			188800	65000							230000	125000			210000	1218000
293700	59000							291700	61000			287700	134000							262800	115000			298800	52000			293900	6859000			189300	67000							232100	66000			211100	328000
								292000	57000			289800	277000											299200	62000			295100	801000			190900	487000							251800	102000			212100	484000
								294100	51000			291100	56000											301900	60000			296000	1390000			192000	77000							253000	107000			213000	172000
												291900	150000											302700	94000			296900	201000			192900	678000							254000	6646000			214100	74000
												293900	103000											303700	89000			297900	132000			193900	149000							255000	819000			217200	66000
																								334800	413000							195000	269000							256000	6447000			220000	80000
																								335800	66000							195900	120000							256900	860000			221900	63000
																								337000	447000							197100	138000							258000	1776000			233000	229000
																								337700	105000							197600	57000							258900	243000			233300	191000
																								338800	426000							197800	56000							259900	286000			234000	53000
																								339800	56000							198200	70000							287700	52000			234900	169000
																								340800	176000							200700	66000							289000	1175000			237200	121000
																								369900	59000							202700	98000							289900	377000			238900	101000
																								371800	262000							204000	78000							290900	1493000			242800	100000
																								373700	146000							206100	73000							291900	474000			244200	143000
																								375700	143000							207200	108000							292900	847000			246000	8565000
																																208100	76000							294100	95000			247100	1420000
																																209000	179000							294800	150000			248000	5161000
																																214000	307000							323900	7555000			249000	971000
																																214900	101000							324900	1007000			250100	938000
																																215900	482000							325900	11645000			250900	111000
																																217000	409000							326900	1242000			259100	64000
																																218000	228000							327900	8236000			260800	209000
																																218900	348000							329000	1170000			262800	144000
																																220100	712000							329900	1940000			265100	106000
																																221000	640000							330900	315000			266900	190000
																																222100	484000							332000	359000			268800	62000
																																222900	371000											272000	51000
																																224200	192000											273300	61000
																																224900	171000											277000	87000
																																226100	115000											279900	687000
																																227000	307000											281100	492000
																																228000	320000											282000	717000
																																228800	264000											282900	590000
																																230000	206000											284000	449000
																																230900	190000											285100	119000
																																231900	231000											286000	150000
																																232700	63000											316000	5266000
																																234200	60000											317000	788000
																																234900	302000											318000	7103000
																																236900	313000											319000	1075000
																																238700	157000											320000	4133000
																																239700	66000											321000	615000
																																240700	131000											321900	898000
																																243100	98000											323000	140000
																																243900	71000											324000	76000
																																245000	68000											345100	60000
																																245600	52000
																																248000	291000
																																248800	124000
																																249900	413000
																																251000	430000
																																251800	419000
																																252900	349000
																																253700	197000
																																254900	965000
																																255900	726000
																																256900	987000
																																258000	549000
																																259000	639000
																																259900	272000
																																260900	2430000
																																261800	346000
																																262900	3938000
																																263800	490000
																																264900	2659000
																																265900	463000
																																266900	805000
																																268200	104000
																																268900	217000
																																269700	60000
																																278900	110000
																																286900	55000
																																288900	58000
																																290100	75000
																																290900	1162000
																																292000	280000
																																292900	1406000
																																293900	231000
																																295000	778000
																																295900	617000
																																297000	290000
																																297900	1047000
																																298800	169000
																																299900	906000
																																300900	101000
																																302000	287000
																																304000	136000
																																325800	77000
																																326200	56000
																																327000	168000
																																327900	190000
																																328900	375000
																																329800	125000
																																330900	269000
																																332100	71000
																																332900	61000
																																363300	56000
																																365800	50000
																																367900	59000

## Sheet: PAHs
Measurement on HP 5973 (Single Quad, Agilent Technologies)
Scan 245 (5.410 min): PAH3.D\data.ms				Scan 1258 (10.876 min): PAH3.D\data.ms				Scan 1393 (11.604 min): PAH3.D\data.ms				Scan 1807 (13.838 min): PAH3.D\data.ms				Scan 2591 (18.068 min): PAH3.D\data.ms				Scan 2633 (18.295 min): PAH3.D\data.ms				Scan 3600 (23.512 min): PAH3.D\data.ms				Scan 3780 (24.483 min): PAH3.D\data.ms				Scan 4826 (30.127 min): PAH3.D\data.ms				Scan 4853 (30.273 min): PAH3.D\data.ms				Scan 5687 (34.773 min): PAH3.D\data.ms				Scan 5708 (34.886 min): PAH3.D\data.ms				Scan 5920 (36.030 min): PAH3.D\data.ms
Naphthalene (NIST#: 228342)				Acenaphthylene (NIST#: 228341)				Acenaphthene ( NIST#: 113179)				Fluorene (NIST#: 228672)				Phenanthrene ( NIST#: 113931)				Anthracene (NIST#: 228201)				Fluoranthrene (NIST#: 228362)				Pyrene (NIST#: 227992)				Benz[a]anthracene (NIST#: 114976)				Chrysene (NIST#: 149624)				Benz[b]fluoranthene (NIST#: 238326)				Benz[k]fluoranthene (NIST#: 114980)				Benz[a]pyrene (NIST#: 229814)
m/z	Intensity			m/z	Intensity			m/z	Intensity			m/z	Intensity			m/z	Intensity			m/z	Intensity			m/z	Intensity			m/z	Intensity			m/z	Intensity			m/z	Intensity			m/z	Intensity			m/z	Intensity			m/z	Intensity
51000	29360000			51000	5308000			51000	8833000			51000	4058000			51000	4940000			51000	4912000			51000	2327000			50100	2123000			50000	1802000			51000	1958000			51000	1181000			51000	1097000			50000	606000
52000	3976000			52000	1037000			52000	1430000			52000	872000			52000	937000			52000	894000			52000	566000			51000	1800000			51000	1486000			51900	434000			52000	270000			61100	252000			50900	695000
53000	935000			53100	199000			53000	199000			53000	227000			53000	173000			55300	157000			54900	195000			52000	180000			52000	265000			57100	164000			61000	250000			62000	1018000			55000	153000
54100	165000			55000	337000			54900	249000			55000	1298000			55100	162000			58700	594000			61000	1102000			56700	178000			55100	232000			61100	369000			62000	1141000			63000	1860000			61000	210000
54800	215000			60100	173000			56300	201000			56200	1154000			59000	637000			59300	818000			62000	3522000			61000	908000			57000	317000			62000	1969000			63000	1872000			63900	160000			61900	598000
55200	237000			61000	2911000			61000	1841000			56500	1062000			61000	2074000			61000	1776000			63000	4232000			62000	3246000			60900	331000			63000	3579000			67300	165000			65000	188000			63000	1237000
56000	689000			62000	6371000			62000	5061000			61000	1495000			62000	5630000			62000	5418000			64000	440000			63000	3696000			62000	1498000			63900	255000			72900	444000			72900	443000			73200	652000
56700	252000			63000	19760000			63000	18552000			62000	5278000			63000	13964000			63000	14108000			64900	379000			64000	415000			63000	3295000			65000	328000			74000	2687000			74000	2429000			74000	1463000
59900	356000			65000	498000			64000	7840000			63000	10869000			63900	745000			64000	946000			67300	1822000			67300	2026000			63900	366000			66800	300000			75000	2403000			75000	2508000			75000	1193000
61000	3622000			73000	1358000			64900	1112000			64000	1302000			65000	804000			65000	791000			74000	7983000			74000	7425000			65000	248000			67700	235000			75900	505000			75800	525000			75900	417000
62000	7878000			74000	11267000			68100	205000			65000	1851000			66900	168000			66900	168000			75000	10606000			75000	7913000			66800	315000			74000	4020000			77100	407000			76000	530000			77000	225000
63000	23576000			75000	18216000			69500	665000			65900	231000			68000	187000			72900	869000			75900	2673000			75900	1617000			68800	153000			75000	5768000			83300	2699000			76900	345000			78100	186000
64000	25736000			76000	39528000			72900	748000			67100	338000			68300	156000			74000	8878000			77000	975000			76900	557000			73000	468000			75900	3089000			84800	508000			83300	2766000			81900	329000
65000	3645000			77900	808000			74000	7852000			69500	17592000			73000	1127000			75000	17616000			77900	248000			78000	246000			74000	3138000			77000	821000			85000	503000			84000	3206000			83200	2979000
66100	405000			83800	313000			75200	16074000			72900	501000			74000	8820000			76000	49056000			81600	153000			81500	176000			75000	4339000			80400	260000			86000	1986000			85100	835000			85100	391000
73000	1853000			84900	1883000			76000	57040000			74000	5908000			75000	18736000			77900	509000			84100	160000			84000	174000			76000	2883000			81200	313000			87000	3432000			85900	2033000			85900	1633000
74000	14144000			86000	4302000			76900	21608000			75000	5106000			76000	49328000			81200	362000			84900	1459000			85000	1237000			77000	929000			81500	288000			87800	1267000			87000	3294000			86900	1934000
75000	14344000			87000	5367000			79000	156000			76000	2311000			78000	604000			81400	364000			86000	4036000			86000	3452000			78000	180000			85000	590000			88900	338000			87900	1444000			88000	609000
76000	10866000			87900	457000			84200	297000			77000	930000			81400	535000			84900	1167000			87000	18088000			87000	17224000			80800	197000			86000	2667000			91000	620000			88900	415000			88900	231000
77000	13743000			89000	680000			85000	1207000			78000	285000			85000	1381000			86000	4114000			88000	33744000			88000	25072000			81400	351000			87000	7827000			92000	325000			90900	575000			91000	671000
78000	8651000			90100	187000			86000	3317000			78900	182000			86000	4400000			87000	10378000			91000	1243000			91000	924000			85000	471000			88000	12149000			93200	364000			92100	348000			92000	271000
79000	648000			91000	3371000			87000	3766000			82400	45400000			87000	11882000			88000	35056000			92000	401000			91900	347000			86000	2150000			91000	534000			93500	355000			93400	642000			93200	418000
84000	571000			92000	1980000			88000	955000			85000	1347000			88000	38432000			89000	53008000			93400	361000			97100	515000			87000	6518000			91900	258000			95800	340000			95000	164000			96000	366000
84900	1571000			93100	245000			89000	1858000			86000	4822000			89000	46272000			91000	956000			96200	153000			98000	5244000			88000	9896000			93400	1044000			97000	319000			95900	187000			96900	292000
86000	3768000			96900	875000			90000	227000			87000	6979000			91000	861000			92000	538000			96900	391000			100000	68912000			91000	622000			94200	388000			98000	2419000			96500	201000			98000	1850000
87000	4374000			98000	6471000			91000	3153000			88000	2510000			92000	927000			96900	423000			98000	6636000			101000	85296000			91900	209000			96800	183000			99000	6136000			98000	2094000			99000	4188000
88000	728000			98900	5269000			92000	1721000			89000	5742000			97000	350000			98000	4985000			99200	13849000			108900	721000			92100	214000			98000	3090000			100000	7263000			99000	5241000			99900	4386000
89000	3211000			100000	2667000			93100	195000			90000	399000			98000	5651000			99000	3422000			100000	50424000			109900	2489000			93500	777000			100000	23872000			105300	428000			99900	7529000			101000	1582000
90000	786000			101000	1776000			97000	377000			91000	2396000			99000	3813000			100000	1523000			101000	71416000			111000	2195000			94100	420000			101000	35544000			105700	490000			101000	2680000			105400	385000
91000	23984000			102000	3516000			98000	3726000			92000	1242000			100000	1556000			101000	1602000			109000	713000			111800	250000			94700	262000			104800	183000			106400	237000			105600	594000			106200	399000
92000	14675000			102900	254000			99000	2562000			96900	454000			101000	1606000			102000	2330000			110000	2859000			113000	455000			97000	223000			106200	996000			107000	151000			106700	362000			108800	228000
93000	1191000			108900	733000			100000	1279000			98000	2895000			102000	2331000			103000	337000			111000	2962000			119900	174000			98000	2415000			108900	217000			108900	283000			108800	170000			110000	1002000
96000	167000			110000	1417000			101000	2501000			98900	2051000			102900	367000			109000	700000			111900	446000			121000	341000			99100	6128000			110000	1526000			110000	1473000			110000	1408000			112000	19752000
96900	622000			110900	1684000			102000	3058000			100000	753000			108900	440000			110000	1979000			113000	738000			122000	2939000			100000	19232000			112100	26640000			111100	9759000			112000	27568000			113000	33792000
98000	4699000			111900	170000			103000	393000			101000	491000			110000	1993000			111000	2182000			115100	221000			122900	1655000			101000	25144000			113000	62800000			112000	28480000			112900	31528000			114900	203000
98900	2317000			112900	910000			108900	392000			102100	730000			111000	1913000			112000	430000			119900	279000			124000	962000			105300	526000			114000	57048000			113000	35824000			116900	379000			117600	506000
99900	1885000			119900	281000			109900	824000			103000	185000			112000	327000			113000	1808000			120900	347000			124900	703000			105700	461000			121900	1432000			117300	597000			117500	386000			118400	349000
101000	9795000			120900	571000			111000	1066000			109000	718000			113000	2034000			114000	345000			122000	2728000			126000	1348000			106500	750000			122900	881000			118200	545000			117800	418000			121900	1008000
102000	28016000			122000	1888000			112100	211000			110000	1718000			113900	475000			115000	1970000			122900	2135000			127000	221000			107100	286000			123900	389000			120900	159000			118500	485000			124100	23216000
103000	2362000			123000	1128000			113000	1196000			111000	2263000			114900	1382000			116000	190000			124000	1168000			131900	247000			109100	231000			124900	481000			122000	1308000			121000	215000			125000	43720000
109900	241000			123900	1257000			114000	417000			112000	659000			121000	390000			120800	277000			125000	921000			132800	348000			109900	1334000			126000	1564000			124000	27600000			122000	1556000			126000	58368000
111000	293000			124900	4105000			115000	1552000			113000	4536000			122000	1940000			122000	1619000			126000	1828000			133900	1056000			112100	22496000			126900	509000			125000	54584000			124100	26776000			132800	289000
113000	653000			126000	10150000			120900	310000			114000	1363000			123000	1260000			122900	1214000			126900	436000			135000	1142000			113000	45752000			127900	170000			126000	72144000			125000	57432000			133900	635000
119600	194000			126900	1031000			122000	1009000			115000	10506000			123900	848000			124000	914000			128000	173000			136000	259000			114000	52608000			133100	153000			132900	381000			126000	81384000			134900	637000
120100	231000			135000	184000			122900	547000			116000	1326000			125000	2097000			125000	2365000			132900	426000			137000	558000			122000	1144000			134000	750000			133900	959000			132700	191000			137100	305000
121000	520000			145800	188000			124000	467000			122000	811000			126000	6098000			126000	6689000			134000	1098000			138000	190000			123000	656000			135000	639000			134900	614000			134000	717000			145900	551000
121900	893000			146100	189000			125000	2388000			123000	345000			127000	2206000			127000	2513000			135000	1114000			138800	326000			123900	271000			137000	854000			137000	350000			135000	795000			147000	398000
123000	198000			149000	4767000			126000	9566000			124000	181000			128000	2576000			128000	3655000			136000	175000			145900	944000			124900	206000			138000	308000			138900	255000			136000	209000			148900	424000
125000	2016000			150000	43176000			127000	6124000			124900	286000			129000	236000			129000	358000			137000	805000			147000	582000			125100	211000			139000	1076000			146000	523000			137000	494000			150000	838000
126000	26328000			151000	62240000			128000	2991000			126000	2027000			134000	421000			134000	401000			137900	160000			147900	594000			126000	1304000			146000	659000			147000	375000			137900	154000			151100	277000
127000	49584000			152000	309568000			129100	250000			126900	531000			135000	341000			135000	316000			139100	650000			149000	3708000			126900	303000			146900	480000			147900	245000			145900	687000			157900	218000
128000	361728000			153000	40784000			137000	215000			128100	160000			137100	1179000			137000	1008000			146000	813000			150000	8229000			127900	157000			148000	188000			149000	680000			147000	641000			159000	329000
129000	41456000			154000	2452000			138100	242000			132000	209000			138000	826000			138000	935000			147000	540000			151000	4347000			133000	293000			149100	1500000			150000	1484000			148000	279000			160800	364000
130000	1863000			207000	533000			139000	1268000			132900	171000			139000	4848000			139000	4271000			147900	503000			152000	2207000			133900	522000			150000	4447000			151000	516000			149000	979000			162000	401000
207000	549000			280900	166000			139900	198000			133900	310000			140000	577000			140000	540000			149000	3749000			153000	212000			135000	456000			151000	2137000			152000	192000			150000	2137000			162900	581000
208000	172000							149000	1560000			134900	355000			146000	421000			145900	503000			150000	10638000			158000	287000			137000	535000			152000	1709000			158000	361000			150900	676000			169900	160000
								150000	18928000			137000	3503000			146900	155000			146900	206000			151000	4952000			159000	198000			138000	374000			152900	249000			158900	353000			152000	441000			171100	155000
								151000	40352000			138000	2860000			148000	223000			148000	213000			152000	4780000			161000	1122000			139000	684000			157900	250000			161000	793000			158000	405000			173000	374000
								152000	104696000			139000	21392000			149000	4448000			149000	3708000			153000	624000			162000	1096000			145000	314000			158800	227000			162000	526000			159000	247000			174000	1404000
								153000	225600000			140000	2400000			150000	23352000			150000	22888000			157700	312000			163000	1266000			145900	619000			161000	870000			163000	777000			161000	501000			174900	446000
								154000	209792000			140900	241000			151000	33128000			151000	30064000			158900	193000			163900	378000			147000	337000			162000	1154000			163900	158000			161900	624000			175900	295000
								155000	26656000			148900	165000			152000	40328000			152000	31560000			160900	858000			169700	231000			147900	246000			163000	2059000			165000	154000			163100	1638000			176900	162000
								156000	1510000			149900	947000			153000	4801000			153000	3806000			162000	1241000			171900	172000			149000	1114000			164000	811000			169900	312000			164000	207000			185000	632000
								168100	180000			151100	189000			154000	215000			153900	299000			163000	2823000			173000	1804000			150000	3769000			165000	470000			170800	206000			169900	294000			186000	582000
								207000	509000			161000	1941000			161000	208000			160900	336000			164000	489000			174000	12643000			151000	2063000			172900	699000			173100	455000			171000	208000			187000	940000
												162000	6942000			162000	740000			162000	687000			165000	310000			175000	7353000			152000	1253000			174000	4217000			174000	2289000			172100	212000			188000	243000
												163000	42976000			163000	2128000			162900	1813000			170000	248000			176000	4502000			161000	656000			175000	2676000			175000	815000			172900	273000			189000	301000
												164000	37448000			163900	210000			163900	315000			171900	226000			176900	584000			161900	794000			176000	3466000			176000	675000			174000	2056000			191000	437000
												165000	272768000			173000	613000			173000	483000			173000	1904000			184900	151000			163000	2096000			177000	1051000			176900	195000			175000	1345000			192800	251000
												166000	290688000			174000	9287000			174000	8295000			174000	14343000			186000	288000			164100	634000			178000	487000			185000	840000			176000	956000			197000	700000
												167000	38056000			175000	12441000			175000	10806000			175000	9625000			187100	788000			165100	507000			185000	603000			185900	798000			185000	670000			198000	2078000
												168000	2696000			176000	88584000			176000	81648000			176000	9310000			187900	198000			173000	437000			186000	1053000			187000	1553000			186000	853000			199000	1948000
												207000	651000			177000	53312000			177000	43512000			177000	1058000			197000	1521000			174000	3358000			187000	3823000			188000	519000			187000	1665000			200000	3347000
												207800	181000			178000	468160000			178000	450624000			185100	189000			198000	14130000			175000	2331000			188000	1729000			189000	320000			188000	640000			201000	819000
																179000	71720000			179000	72608000			186000	473000			199000	19120000			176000	3138000			189000	2629000			190900	291000			188900	598000			202000	916000
																180000	4750000			180000	5243000			187000	1004000			200000	103288000			177000	836000			190100	379000			192900	195000			191000	387000			203000	271000
																180900	184000			181000	350000			197000	1568000			201000	89768000			178000	736000			191000	287000			196900	525000			192900	183000			207000	3095000
																184000	1365000			206900	623000			198000	11507000			202000	508928000			185100	583000			197000	442000			198000	3718000			196000	173000			208000	652000
																184900	263000							199000	17656000			203000	86616000			186100	765000			198000	4124000			199000	2487000			197000	623000			209000	799000
																186000	212000							200000	102120000			204000	6579000			187000	3395000			199000	5054000			200000	5149000			198000	3227000			210000	470000
																207000	633000							201000	76128000			205100	339000			188100	1602000			200000	15627000			201100	1938000			199000	2143000			211000	1491000
																								202000	501248000			207000	605000			189000	2216000			201100	8156000			202000	2315000			200000	4998000			212000	847000
																								203000	87288000			208000	178000			190100	415000			202000	14922000			203100	293000			201000	1756000			213100	1134000
																								204000	7329000			280900	175000			191000	175000			203000	2926000			207000	2045000			202000	2156000			214000	164000
																								205100	408000							197000	449000			203900	150000			207900	665000			203100	439000			220000	270000
																								206900	604000							198000	2951000			206900	1111000			209000	929000			207000	2528000			220900	1039000
																								208900	164000							199000	4110000			207900	283000			210000	568000			208000	818000			222000	4323000
																																200000	12805000			208900	270000			211000	2269000			209000	649000			223000	4377000
																																201000	6801000			209900	208000			212000	1004000			210000	749000			224000	13940000
																																202000	9888000			211000	887000			213000	1704000			211000	2262000			225000	9054000
																																203000	1602000			212000	571000			214000	343000			212000	1058000			226000	8599000
																																203900	188000			213000	1944000			220000	317000			213000	1522000			227000	1416000
																																206900	973000			214000	348000			221000	1251000			213900	417000			228000	179000
																																208200	211000			221000	419000			222000	6353000			220100	178000			235000	261000
																																208900	241000			222000	3419000			223000	6018000			221000	967000			235900	353000
																																209900	152000			223100	5057000			224000	19672000			222000	5214000			237000	980000
																																211100	968000			224000	33664000			225000	10510000			223000	5993000			238000	254000
																																211900	517000			225000	26096000			226100	8868000			224000	17568000			244100	172000
																																213000	1995000			226000	143040000			227100	1444000			225000	10057000			245000	362000
																																214000	308000			227100	63000000			228100	265000			226000	9052000			246000	2635000
																																220900	319000			228000	485952000			235000	687000			227100	1536000			247000	3667000
																																222000	2233000			229100	96816000			236000	502000			228100	367000			248000	19368000
																																223000	4369000			230100	9265000			237000	1432000			234900	618000			249000	14670000
																																224000	25952000			231100	685000			238100	315000			236000	408000			250000	89496000
																																225000	20504000			280900	390000			245100	491000			237100	1135000			251100	29416000
																																226000	109536000			518400	162000			246000	3193000			237900	284000			252000	384448000
																																227100	33256000							247000	3905000			245000	382000			253100	82584000
																																228100	413056000							248000	26040000			246000	3130000			254100	8791000
																																229000	81064000							249100	18456000			247000	4022000			255000	592000
																																230100	8102000							250000	114536000			248000	27024000			264800	155000
																																231000	535000							251100	36488000			249100	20288000			266900	255000
																																281000	268000							252100	492416000			250000	113000000			281000	1063000
																																								253100	106512000			251100	37488000			282000	274000
																																								254100	10859000			252000	513216000			282900	306000
																																								255100	667000			253000	109888000			354900	248000
																																								281100	862000			254100	11786000
																																								282000	193000			254900	828000
																																								355000	170000			258000	250000
																																												281000	957000
																																												281900	352000
																																												282900	284000
																																												354900	172000

## Sheet: acidic contaminants
Measurement on TSQ Duo (TripleQuad, ThermoScientific)
derivatized to PFB ester (m/z of PFB-group: 181)
*NIST No. of non-derivatized analyte
Fullscan_Stammm.raw			Fullscan_Stammm.raw			Fullscan_Stammm.raw			Fullscan_Stammm.raw			Fullscan_Stammm.raw			Fullscan_Stammm.raw			Fullscan_Stammm.raw			Fullscan_Stammm.raw			Fullscan_Stammm.raw
Scan #: 3258			Scan #: 3824			Scan #: 3987			Scan #: 4097			Scan #: 4655			Scan #: 5122			Scan #: 5546			Scan #: 5707			Scan #: 6062
RT: 17.98			RT: 19.89			RT: 20.44			RT: 20.81			RT: 22.70			RT: 24.27			RT: 25.70			RT: 26.24			RT: 27.44
Mecoprop * (NIST#: 53856)			Dicamba (NIST#: 281666)			MCPA (NIST#: 281651)			Dichlorprop * (NIST#: 238284)			2.4-D ( NIST#: 281667)			Fenoprop * (NIST#: 52343)			2.4.5-T * (NIST#: 59483)			MCPB * (NIST#: 239107)			2.4-DB * (NIST#: 238190)
Mass	Intensity		Mass	Intensity		Mass	Intensity		Mass	Intensity		Mass	Intensity		Mass	Intensity		Mass	Intensity		Mass	Intensity		Mass	Intensity
50.2535	28283.2		50.1701	15039.2		50.2975	20758.6		50.2165	20886.3		50.1515	8748.2		50.1308	10490.3		50.1687	7353.86		50.2749	14662.5		51.0291	4642.42
51.0871	171666		51.0687	70500		51.0554	57377.5		51.1038	40673		51.0931	26384.7		50.974	18874.6		51.0937	16034.6		51.0618	44173.8		53.0505	716.078
52.0831	62404.9		51.9651	11873.2		52.0224	13584.7		52.0667	7465.93		52.1206	5996.01		51.6949	942.577		52.1096	7358.29		52.0738	4218.39		55.1106	4855.9
53.0954	35720.5		52.4883	803.928		52.9221	7967.04		52.7985	15069.4		53.037	8754.47		52.2733	850.628		52.9298	4470.16		52.9201	5954.96		57.2047	3738.9
54.1984	5820.44		53.0023	23317		54.0174	5460.78		53.5835	6883.67		54.0147	5604.81		53.1055	16123.7		53.4447	161.919		54.4854	5372.91		59.012	208.904
55.0867	87310.2		54.1935	8628.46		55.0802	13148.8		54.1806	4566.35		54.984	10617.4		53.682	3032.53		54.0509	5662.18		55.2212	8370.96		60.9644	917.791
56.0868	69565.1		55.5617	18943.6		55.9658	12958.7		54.9937	95527.5		55.9044	6480.62		54.4453	7197.61		55.0298	7966.86		56.0812	14371.6		62.2794	7095.45
57.0443	45089.4		56.6957	13764.5		56.8718	12230.9		56.0817	67807.2		57.0853	10572		55.0134	89463		55.9	5839.48		56.9605	9478.07		63.0713	59.776
57.8484	9621.97		57.4364	6685.43		57.989	4137.26		57.0213	18013.4		58.1914	3146.61		56.0683	49958.6		57.1677	4171.07		58.0417	4791.4		67.0413	1094.67
58.4082	1028.92		58.6364	1764.97		60.0809	4429.59		58.1406	22797.2		59.0406	1467.44		56.9847	20795.5		58.2505	2045.64		59.061	6918.56		69.0902	13156
59.2009	1965.62		59.3111	344.624		61.0388	18438.5		58.7419	3190.03		59.9991	5826.43		57.7158	2618.27		59.1785	2933.98		60.1173	1213.56		70.137	2991.17
59.916	1785.23		60.0237	12087.4		62.0354	34360.5		60.0791	7958.27		61.1973	5866.43		58.2629	2483.91		60.164	1330.51		61.2079	6552.88		71.0734	685.847
61.0932	21464.9		60.6234	7698.93		63.0965	84243.4		61.073	30419.5		62.0713	26998		59.273	1854.45		61.0242	19319.1		61.9082	5856.66		73.0138	6807.64
62.0514	50909.3		61.14	45305		64.133	15824.8		62.0668	51514.1		63.039	54197		60.0109	3259.84		62.093	17041.4		62.8422	26455.8		74.0274	2296.99
63.0363	189446		62.0518	83534.7		64.9965	54924.5		63.0634	162198		63.9323	8725.71		61.0218	29241.6		63.0765	22164.6		63.524	3884.23		75.0068	11486.3
63.9194	16349.5		63.0359	43769.3		66.1494	9105.81		64.0634	21122.5		65.0489	39385.7		62.0399	43939.8		64.1048	9129.37		64.1039	10102.3		77.0847	434.44
65.0519	73311.9		64.2855	9974.19		67.0775	9568.97		65.1358	44700.5		65.9284	5335.06		63.0054	37705.8		65.0482	39533.9		65.0183	32628		78.4878	5235.48
66.0416	14940.2		65.0789	58185.4		68.137	4524.1		66.1106	14339.1		66.7678	4749.7		64.0667	9045.73		66.033	3921.43		66.1831	4255.67		79.0664	4312.44
67.0042	11125.2		66.0887	4321		68.9647	25568.9		66.982	12781.4		67.6658	5197.32		65.0973	22203.1		66.9469	3185.92		67.1529	13079.7		81.0079	9860.81
68.3669	12400.2		67.2156	9499.27		70.2447	7104.17		68.2044	8427.48		68.4057	6557.85		66.1412	18201.8		68.0063	2704.43		68.161	10838.3		83.0394	6151.7
69.1268	51994.4		68.0724	5917.04		71.2159	7014.92		69.0526	43037.8		69.089	14747.3		67.1275	8138.92		69.051	10395.3		68.9907	44638.3		83.9654	33.8293
70.2294	8024.53		69.035	47050.6		72.0969	7503.29		70.0066	6277.78		69.9519	6276.96		67.7026	998.859		70.6744	6618.17		70.0181	2797.65		85.0676	3548.14
71.2961	12745.3		69.9868	4446.84		73.0251	28369.6		71.0187	8714.86		70.9962	4863.16		68.2849	7285.81		71.6583	8371		71.0753	8906.09		86.9518	9659.03
72.0695	2052.44		70.9549	11778		73.947	16989.9		72.1332	34710.8		71.911	4739.31		69.1012	24611.6		73.0204	41267.2		71.9735	5672.78		89.255	7220.81
73.0137	58643.6		72.0535	24088.2		75.0268	39180		73.0558	99906.7		73.0456	41457.2		70.3487	2948.8		73.9933	25187.3		72.9381	22639.1		90.1775	270.296
74.11	47715.1		73.0492	64291.1		76.0586	11590.3		74.0068	61572.7		74.08	39479.1		71.1383	926.073		75.0868	19662.5		73.6166	13704.1		92.089	4785.39
75.043	73233.2		74.0485	90359.8		77.0673	193870		75.0567	121503		75.0664	68775.6		71.8993	14446.2		76.1898	4586.38		74.2599	4223.31		93.069	5267.22
76.0675	34573.3		75.0324	141807		78.0319	46170.8		75.9774	15973.1		76.0142	7952.72		73.0091	35964.2		76.9731	15709.7		75.1608	16913.5		95.1602	3306.97
77.0635	678932		76.1468	19812.2		79.053	18170.6		77.0487	25702.6		77.1327	25441.2		74.102	52490.7		77.6645	1695.16		76.0416	8090.24		96.0445	3022.85
78.0764	158696		77.0763	57054.7		80.0584	21200.9		78.0895	19410.1		77.8624	10587.5		75.0122	38373.8		78.2978	9310.98		77.0809	99866.5		97.8224	4156.48
79.052	128961		77.9932	18566		81.0297	26294.1		78.9906	22092.6		78.3891	1123.74		76.1698	2007.44		79.0429	18858.7		78.029	36311		98.855	6903.22
80.1216	18119.8		79.0364	12743.5		82.0401	17595.4		80.0149	18971.5		79.0174	16008.8		77.0743	9222.75		80.0447	16825		79.0394	32174.9		99.4619	5243.32
80.9902	57628.3		80.062	25418.1		83.2944	4932.14		81.0406	38466.2		79.7323	5321.73		77.9308	12718.9		81.1247	19382.6		80.0208	11609.4		100.22	88.6717
81.8864	11278.5		81.0715	53379.8		84.2329	346.371		81.9278	9033.77		80.4103	12181.4		78.9181	13432.1		81.9044	10570.5		81.1058	19037.2		101.907	728.355
82.3899	301.205		81.757	5830.82		85.0159	6576.9		82.9392	16278.1		81.0379	16139.9		79.6203	6011.89		83.2594	8211.2		81.8441	10308		103.026	10368.9
83.091	4531.76		82.8815	14975.8		85.9373	10489.8		83.9974	11506		82.2349	9235.47		80.356	30068.2		83.9882	7265.07		82.7192	4578.5		106.755	6489.71
83.8947	7764.75		84.005	23800.3		87.0097	13790		85.0495	24320.3		83.2052	7290.4		81.0306	36877.2		84.9575	7986.62		83.3879	497.306		107.233	956.227
84.9957	17941		84.9956	27246		87.9982	6516.87		86.2314	10334.3		84.1245	4656.46		82.1585	16189.2		85.9708	8920.33		84.0038	2930.58		108.402	6159.17
86.0178	31144.3		86.0379	18827.3		89.0357	234967		87.0148	13230.1		84.9762	12480.2		82.9568	21988.2		87.0564	6660.03		84.8745	11812.5		109.187	1732.37
87.0214	31727.9		86.9104	31319.8		89.9892	69202		87.9709	3295.76		85.7768	4684.03		83.9503	15535.5		87.9436	4088.72		85.6561	1640.72		111.042	5091.3
88.0902	16095.9		88.0241	5754.35		91.041	426965		89.0644	60043.3		86.7539	14519.7		84.873	16401.8		89.0001	27254.2		86.2779	4758.53		112.066	1708.05
89.0472	561038		88.963	35752.1		92.0936	189778		89.8897	12602.1		87.7498	7971.77		85.9462	12158.3		90.3184	12241.5		87.0208	10237.8		116.032	766.384
90.1018	123881		90.1881	43724.5		93.0826	38941.4		91.0281	418946		89.0322	17081.6		87.0316	13671.3		91.081	297966		87.6145	1687.5		118.058	10302.9
91.0799	552992		91.0528	426097		94.0846	7952.98		92.0966	200378		90.2185	10676.1		88.1692	5901.85		92.0515	145006		88.2806	455.703		118.997	1400.41
92.0912	252938		92.0904	164828		94.7409	5263.71		93.1209	62333.7		91.0791	335857		89.0132	33113.1		92.6962	4882.73		89.0011	50183		121.034	557.649
93.0808	37722.7		93.0634	71376.4		95.2409	6510.88		94.0161	8604.09		92.0796	130617		90.0291	15544.4		93.2019	33731.2		89.6854	3467.98		122.386	5711.18
93.9243	10923.4		94.2661	4762.1		96.0124	27969.7		94.8029	4048.79		93.076	38657.5		91.0513	314273		94.0014	3910.31		90.2592	18496.4		123.125	2661.29
95.2608	11779.8		95.0807	10688.2		97.0945	13158.3		95.7539	13568		94.5328	4091.83		92.0445	157703		95.2814	12200.3		91.0399	274365		125.085	3767.79
96.2143	11054.3		95.9986	33296.3		97.8035	6083.13		96.3011	5659.23		95.3068	2698.56		93.0581	40504.1		96.1561	42773		92.0769	140406		126.033	3732.61
97.0793	12135.3		96.9764	261477		99.0132	108791		97.0564	24785.3		96.0014	14813.9		94.0398	7082.55		96.9457	19934.6		93.0431	20835.7		127.301	3473.53
97.9876	21027.7		97.9901	51174.9		100.165	11536.2		98.0483	101646		96.8754	14784.7		95.0637	15289.7		97.6568	4148.14		94.1715	2995.45		128.085	706.851
99.0105	191539		98.9994	126926		101.04	33682		99.0543	104701		97.9806	36513.3		95.996	22923.7		98.1783	3705.88		95.7781	25345.3		129.159	1314.25
100.08	19013.6		100.003	23449.1		102.943	7076.18		100.025	48270.8		99.0687	26056.5		97.0043	128771		98.9548	27929.9		96.4659	14984.7		130.083	5175.93
100.992	56913.2		100.673	2803.66		103.989	5415.19		100.924	20416.3		100.005	5333.48		98.0234	18675.2		99.8447	2585.88		97.4097	4392.55		131	1984.08
101.975	8832.16		102.026	4431.56		105.036	14311.6		101.895	1545.35		100.506	684.678		98.9593	60298.6		100.494	1256.52		98.9645	29570.7		132.01	1838.44
103.061	56779.2		103.099	11362.6		105.866	11834.3		103.066	15810.7		101.082	3936.07		100.009	5927.81		101.254	1882.92		100.072	1369.41		132.998	8133.31
104.24	32276.2		103.822	7815.63		106.908	47191.7		104.178	3133.35		101.641	28.9944		100.711	2948.61		102.233	2889.21		100.712	1937.9		134.013	574.147
105.099	315298		104.98	22544		108.081	10692.9		105.023	18479.5		102.949	6581.31		101.727	6284.07		103.012	9463.12		101.334	2183.04		135.053	3471.22
106.131	104575		105.975	16087.2		108.988	6376.79		106.08	10493.4		103.928	2878.57		102.363	1426.56		104.027	11338		102.122	3358.78		136.095	2429.33
107.057	854106		106.912	11204.3		110.011	3574.3		106.91	34337.1		104.993	13901.5		103.1	4859.02		105.09	12682		102.968	6238.69		137.089	4401.24
108.094	57513.3		108.083	22120.8		111.129	10863.2		108.107	10453.2		106.116	6947.94		103.984	7581.18		105.971	4226.38		104.132	11393.1		138.192	1109.74
109.183	8465.47		109.01	247859		112.121	46043.9		109.007	187695		107.212	12343		105.119	17766		106.914	19590.9		104.8	7561.61		139.244	64.7901
109.776	6994.28		109.988	95142.4		112.964	44147.7		109.989	50288.9		108.045	4747.06		106.053	9274.3		107.619	310.827		105.566	15192.7		140.074	1903.15
110.823	14560.9		111.034	205327		114.167	12455.1		110.975	100938		108.977	79868.1		107.008	48047.9		108.136	15958.5		106.227	4458.08		143.129	2641.88
111.331	15631.5		112.055	91296.2		115.14	17182.9		112.043	49651.6		110.007	28333		108.054	28775.1		109.006	39566.5		107.035	109616		145.068	15111.6
112.042	89900.5		113.053	66811.4		116.141	3358.41		113.123	13852.2		110.982	149655		108.946	71695		109.997	14132.3		108.063	13157.2		146.011	2874.34
113.004	180881		114.032	10613		117.025	26159.6		114.079	4359.11		111.953	29633.5		110.002	19183.1		111.09	17099.8		108.862	3281.63		147.074	737.798
114.122	23316.4		114.928	8154.11		117.781	5128		114.846	18304.5		112.916	66149.2		111.035	35503.1		111.898	12249		109.403	1311.46		149.239	8016.28
115.029	133496		115.758	2657.47		118.796	21877.5		115.352	6509.71		114.007	2171.22		111.971	24371.1		112.927	8315.95		110.119	3296.74		150.046	749.732
116.068	45688		116.988	94740.9		119.952	4712.96		116.137	2420.2		114.921	8360.33		112.964	9722.06		113.835	447.371		111.143	8378.24		151.397	770.601
117.072	281888		117.91	23164.7		121.034	3371.85		117.025	71795.4		116.077	1916.55		114.128	2366.77		115.034	6309.47		112.01	14370.5		153.332	1127.05
118.082	261466		119.038	50906		121.84	3125.72		118.01	12074		117.016	15490		114.944	7724.89		115.542	44.1232		113.056	31087.4		155.762	5869.19
119.071	178211		119.934	17832.4		122.956	8897.2		119.061	31510.8		118.057	12853.4		115.895	9127.46		116.208	2095.15		114.068	3487.35		156.979	2141.79
120.141	14697.2		121.027	6165.56		123.969	11984.6		120.052	7026.49		118.989	14986		116.955	44910.7		116.971	16252.5		115.015	16683.3		159.793	3008.4
120.945	3725.95		121.713	2247.83		125.009	507614		121.079	6587.03		119.904	1944.12		118.036	5694.81		118.039	11182.3		115.901	5522.81		161.076	14669.6
121.522	1440.06		122.962	15853.2		126.007	40539.8		122.023	4682.5		121.026	5255.93		119.024	16007.1		119.085	23891.6		117.039	15587.3		161.947	35002.9
122.128	1019.79		124.067	15237.9		126.991	262446		123.025	5227.19		121.696	3.35781		120.206	2880.31		120.038	2050.58		118.098	5868.34		162.989	16078.4
122.968	21006.8		125.015	69842.4		128.169	34823.8		124.072	3195.49		122.428	3330.16		120.756	1555.13		120.977	3529.86		119.104	17745.2		163.948	20850
123.873	15012.7		126.034	25136.4		129.054	32287.2		125.019	197485		123.388	3476.9		121.57	6286.72		122.146	2139.94		120.167	835.479		165.094	2867.11
125.017	578686		127.035	26502.8		129.848	8538.84		126.056	116107		124.465	1342.34		122.945	33170.7		123.289	1140.64		120.994	2734.29		166.061	5175.64
126.018	57809.1		128.136	21165.4		130.966	35296.2		127.088	92294		125.133	5388.65		124.126	6904		124.057	192.229		122.054	5111.78		168.02	2329.4
127	188436		129.071	12536.4		131.999	8686.54		128.068	85937.3		125.96	17412.2		125.027	28921.4		124.769	4846.23		122.723	3695.99		169.075	1103.42
128.047	51246.4		130.093	18194.1		132.936	12365.2		129.034	19887.9		127.005	7915.73		126.171	3348.32		125.285	26.8505		123.734	5228.97		172.309	402.231
128.999	25217		131.051	121460		133.803	3783.34		130.039	19117.2		127.991	13954.1		127.047	16564.9		126.189	181.31		124.995	34238.8		174.775	1884.54
130.061	23611.6		131.993	125474		134.518	0.699659		131.074	42340.4		129.194	3769.1		128.061	12861.7		126.706	733.668		126.065	4227.2		175.762	7485.18
131.048	95096		133.05	62230.2		135.315	3962		131.863	20127.5		130.105	9914.26		129.103	11777.5		127.375	624.479		127.025	10927.4		178.042	1670.41
132.052	26271.7		134.003	53500.7		135.971	882.39		132.975	119003		130.844	18010.4		130.219	12768.5		128.092	2666.12		127.752	2048.72		180.967	375839
133.093	99628.9		134.94	30842.1		136.968	15537.7		133.922	11621.3		131.554	6044.96		131.051	40689.5		128.948	4116.95		128.325	2432.21		181.985	20733.9
134.131	131560		135.903	15623.7		138.113	1789.29		134.939	75908.4		132.505	18461.9		131.907	48585.1		129.927	7054.04		129.277	7503.08		182.852	6811.8
135.211	20139.4		137.022	35406.3		138.975	2738		136.016	5453.07		133.135	33198.2		132.946	60379.4		130.507	600.315		130.023	8260.3		184.57	2884.93
136.014	626.36		138.029	10252.5		139.683	4830.19		136.974	28525		134.159	10048.8		134.042	38360.3		131.029	16347.1		130.94	12752.1		185.241	390.047
137.074	20927.2		139.054	18188		140.229	14887.5		138.083	5226.43		135.01	24425.6		134.972	30998.9		131.939	14339		131.957	7027.1		187.559	15.1442
138.565	16917.7		140.957	66303.5		141.028	642965		138.991	11250.8		135.976	2452.03		135.826	11140		132.994	39470.3		133.067	21640		188.177	568.608
139.369	33949.1		142.217	17397.4		142.099	99768.2		139.874	4046.82		137.047	12330.8		136.951	16116.5		134.083	6426.55		133.827	3968.6		189.032	615.362
140.109	31703.5		143.06	77529.2		143.017	226078		141.037	17805.4		138.133	3347.23		137.957	303.788		135.074	15783.2		134.747	10283.5		191.029	13203.8
141.039	1.4687e+06		143.965	31238.4		144.02	29690.7		142.045	5466.93		139.078	9719.61		138.989	1742.56		135.901	5721.05		135.4	573.402		193.17	9628.12
142.03	1.14244e+06		144.93	180029		145.056	7864.61		143.029	48572		140.045	2635.95		139.922	437.323		137.018	9273.58		136.105	3287.77		194.267	6437.67
143.033	493381		146.044	38508.7		146.204	646.972		143.705	4939.72		141.126	8440.76		140.647	3806.45		138.206	1120.24		137.109	9843.63		197.035	2817.89
144.019	312730		146.98	122275		147.057	8699.21		144.968	134605		142.216	5671.89		141.197	5077.05		138.913	1873.27		138.832	2229.21		201.108	527.215
145.068	58928.9		147.942	27736.7		148.085	11458.8		145.99	23335.6		143.087	21418.1		141.739	2981.2		140.515	6835.44		139.645	1844.78		202.185	318.524
146.208	9465.1		148.95	55151.5		148.873	7851.08		146.899	96322.1		144.029	12806.9		143.006	124212		141.235	1151.56		140.741	20371.3		202.993	72.9947
147.787	19619.9		149.984	53153.6		149.996	18039.7		147.999	31078.6		144.98	122306		143.987	34197.4		142.257	6383.36		141.296	38653.3		203.794	463.407
148.918	15268.9		150.982	21570		151.034	3966.81		148.954	26658.5		145.85	6706.58		144.961	63512.1		143.053	50771		141.999	62003.3		204.858	489.879
150.019	53728.3		151.666	571.079		151.632	1.59836		150.026	42414.9		146.943	136433		145.972	28358		144.047	19437.3		143.027	26810.1		205.554	1491.05
151.079	19786.7		152.21	3137.88		152.618	7616.37		151.108	9143.32		148.029	20281.2		146.855	19986.5		145.011	67477		144.015	25215.8		207.02	24598.5
151.869	1500.93		152.99	42962		153.187	10538.5		152.178	10553.8		148.978	59517.7		147.714	8556.38		145.945	54615.3		144.988	10177		208.05	16795.9
152.897	21668.3		153.973	26670.3		153.913	8634.32		153.003	48829.2		149.976	21337.9		148.264	1651.26		147.064	49961.7		146.08	3235.62		209.047	5801.61
154.006	5176.25		154.987	113192		154.977	290118		154.04	138882		151.082	9357.45		148.859	4528.74		147.915	35263.6		146.938	5995.97		209.936	315.273
155.015	46207.4		155.915	17982		156.012	34486.2		155.09	65665.3		151.897	618.607		149.971	25043.1		148.901	12286.2		147.628	2647.07		211.485	511.056
156.009	3204.75		156.87	9378.93		157.032	72052.7		155.967	59400		152.897	4895.84		150.866	14668.2		149.811	10814.6		149.071	17711.5		212.37	598.494
156.923	10020.6		158.049	11537.7		157.982	8673.57		157.125	13919.2		154.018	1871.39		151.977	21999.4		150.332	2895.28		150.102	10883		213.985	239.342
157.988	9883.32		158.947	2902.53		158.931	3358.82		158.238	4760.5		155.106	17626.9		152.956	12849.6		151.107	5976.32		150.825	4540.79		215.062	710.119
158.913	20476.2		159.95	214132		159.888	1731.57		158.946	17585.3		156.049	7057.12		153.595	623.877		152.201	4450.07		151.483	2097.16		216.216	193.152
159.46	4115.95		160.982	460957		160.93	120186		159.937	12576.3		156.797	2917.97		154.161	1820.58		152.953	2069.72		152.261	344.479		219.002	1213.26
159.971	18185.5		161.975	191664		162.106	9598.83		160.99	376203		157.811	761.641		154.875	30120.7		154.174	7551.36		153.198	4214.64		221.021	4790.97
161.073	1.05482e+06		162.983	68718.9		163.062	29794		161.944	1.30735e+06		158.457	766.551		156.09	3402.79		154.962	7121.94		154.3	9446.51		225.396	0.037336
162.121	124921		163.943	44806.4		164.318	6790.88		163	235092		159.021	2944.92		157.08	4763.74		155.88	3248.19		155.097	32970.7		226.219	2140.35
163.03	83364.8		164.814	8767.26		165.022	4981.32		163.957	719400		159.675	1041.62		158.972	110532		156.423	269.19		155.984	693.242		227.083	1579.6
164.099	14461.9		165.408	1582.23		166.006	3604.78		164.937	56188.3		160.26	611.459		159.958	48183.6		157.095	754.15		156.901	6900.37		228.264	0.204199
165.049	13914.2		166.911	61962.3		167	20055		165.885	144540		160.977	105554		160.981	228386		158.207	3418.89		157.659	4.40765		229.046	98.7979
166.011	8216.2		167.962	37390.7		167.884	16942.3		167.029	35941		162.015	47843.2		161.988	86579.3		158.982	7674.58		158.238	769.176		231.067	2996.94
166.994	75673.2		169.021	41925.8		169.051	19160.4		167.961	20256.3		163.111	41774.6		162.968	43153.9		159.994	5866.27		159.168	3636.38		232.281	797.378
168.011	79621.6		170.018	10681.6		170.023	1873.66		168.99	20591.8		163.864	21149.7		164.006	16198		160.999	58727.4		159.964	1704.51		233.005	500.724
169.045	2.12148e+06		171.171	6017.35		170.996	200491		169.803	4676.27		165.055	7515.82		165.221	5882.29		161.844	9055.58		160.952	59352.6		234.012	2095.88
170.026	235970		172.05	16595		171.722	5873.35		170.432	9543.89		166.055	6762.16		165.976	2486.49		162.621	6047.12		161.846	6648.92		236.969	282.933
171.041	664443		172.952	50196.2		172.27	6866.53		171.074	2709.66		167.025	21975.1		166.912	96943.7		163.166	13159.8		162.817	39019.6		239.391	1631.63
172.095	68619.8		174.051	17958.6		172.966	50869.5		171.8	4208.3		167.928	13847.6		167.956	12371.8		164.142	6501.66		163.975	5688.43		242.173	307.215
173.149	7450.88		174.978	67417.6		173.938	4846.25		172.851	31727.4		168.909	7151.89		168.909	63842.5		164.942	3291.54		164.961	4868.19		245.102	1300.22
173.691	292.683		176.015	41795.5		174.958	6648.89		174.045	3712.67		169.797	536.831		169.938	13010.4		165.941	1241.27		166.512	5556.01		245.918	873.889
175.019	3635.56		176.963	38572.8		175.841	4545.1		174.968	20954.3		170.813	4.71033		170.815	13993.2		166.89	28681.2		167.17	3116.02		246.902	1622.81
175.821	2484.3		177.987	27536.4		176.894	14453.3		176.489	13927.1		171.72	3740.97		171.991	4450.51		167.813	7920.94		167.991	10844		248.144	824.183
177.005	20175.4		178.825	7008.37		178.172	8766.8		177.139	13638.7		172.999	11188.2		173.155	4965.59		168.929	34375.4		168.998	7889.92		248.939	2438.76
177.984	18078.2		179.929	45354.1		178.952	2375.23		177.887	23684.9		173.926	3646.77		173.769	3474.97		169.907	815.732		169.758	1245.29		250.155	1306.82
179.052	9321.82		180.996	3135233		180.037	16831.1		178.859	5555.25		174.962	301175		175.089	8518.6		170.935	5050.62		170.77	646.669		250.997	2366.2
180.057	47577.1		182.002	212643		180.985	844244		179.598	9968.92		176.149	36583.5		176.023	6646.62		172.018	0.367224		171.535	2621.06		252.683	3906.26
181.002	1.90684e+06		182.867	19017.7		181.979	74809		180.118	21607.2		176.983	185361		177.193	10203		173.093	5230.25		172.165	428.018		253.265	3903.17
182.066	156550		183.917	16874.1		183.28	1760.18		180.994	1.88784e+06		177.973	26879.3		178.502	37759.4		174.059	1813		173.182	124.62		253.989	163.229
183.081	10547		184.853	8203.61		184.077	1610.36		182.006	156985		178.969	36718.6		179.046	51400.4		174.924	8492.97		173.906	3687.51		255.414	3.85236
184.441	3285.75		185.852	16444.3		184.905	4850.23		182.921	5479.4		179.542	1426.84		179.894	31505		175.85	4474.76		174.535	38.4442		265.001	2737.73
185.173	13927.7		186.887	18358		185.651	1088.41		183.867	1361.17		180.997	573041		180.987	1.58429e+06		177.001	17970.4		175.229	564.61		265.902	1490.66
186.036	2507.15		187.93	405455		186.354	827.34		185.058	2322.99		182.003	69170.4		182.05	127349		177.911	13929.5		176.017	2061.83		267.036	47058.4
186.991	9641.16		188.959	1.2343e+06		186.956	350.713		186.2	342.335		182.805	1689.55		183.058	29329.7		178.871	57221.1		177.137	10946.9		268.041	6235.35
187.611	3245.46		189.96	319191		187.68	704.132		187.12	15238.1		183.32	669.421		183.916	1250.16		180.031	14639.1		178.118	7870.25		269.05	2805.16
188.371	2186.92		190.952	758018		188.568	3798.85		188.079	26380.4		184.021	6560.46		184.723	2803.4		181.002	594272		178.781	2555.29		273.701	2112.17
188.909	800.67		191.985	124866		189.113	783.481		188.982	834705		185.203	4073.57		185.274	221.092		182.048	57100.4		179.906	22877.8		275.346	6.9e-05
190.122	1589.42		192.928	140080		189.852	1996.02		190.122	89719.8		185.982	6892.3		185.958	3816.29		182.867	42746.2		180.982	1.35801e+06		276.025	247.081
191.159	8429.7		193.887	19400.2		190.98	20021.8		190.992	527468		186.979	29.6818		186.997	43472.6		184.073	5926.8		181.995	117287		277.164	1548.14
192.103	7824.08		194.976	112159		191.945	6904.37		192.005	49266.9		187.804	2283.12		187.924	145510		184.83	8041.04		183.042	815.315		277.837	1703.47
193.132	11907.3		195.853	28166.8		193.015	4471.16		192.98	92137.2		189.178	2468.8		188.957	46509.9		185.945	606.752		184.218	465.039		279.714	173.833
194.948	71187.7		196.365	1629.51		193.962	2949.97		193.926	10142		190.078	5393.68		189.944	60635.2		186.981	3278.39		185.352	25.8637		281.03	5268.86
195.925	39966.3		196.893	33244.3		195.019	31112.5		194.961	67550		190.969	31395		191.033	28944.6		188.552	2366.88		185.887	1165.63		283.379	6105.75
197.084	22821.3		197.826	3849.24		195.936	11771.5		195.983	21164.3		191.949	6942.03		191.909	19480.7		189.098	4912.53		186.627	816.494		285.096	35.9253
198.013	17422.8		198.362	1241.17		197.023	16781.6		196.998	32471		192.747	5772.95		192.875	24346.8		189.948	2818.73		187.282	417.633		290.298	462.167
198.932	2781.05		198.896	742.487		197.809	4999.13		198.027	19086.9		193.414	2241.78		193.991	7184.9		190.908	23473.9		188.119	1504.42		294.127	539.466
200.083	1668.31		200.023	7626.68		198.955	82327.3		198.986	4142.85		194.351	4531.19		194.953	85786.1		191.453	10711.6		189.115	2911.17		295.02	3775.14
201.006	3338.26		200.974	172757		200.052	13454.4		200.149	313.945		195.1	23348.2		195.932	620962		192.675	15449.3		189.742	1454.79		296.241	0.222258
201.802	2102.79		202.042	98035.1		200.963	31591.9		201.009	18.0756		196.05	10066		196.925	86531.7		193.61	2661.39		190.997	44579.2		298.049	118.67
202.387	60.7565		202.955	2.0136e+06		202.099	3353.5		202.204	224.541		196.795	6816.91		197.92	540829		194.958	33358.7		191.938	7322.11		300.309	562.834
203.009	5008.31		203.985	212711		202.81	7349.4		203.06	4449.93		197.627	5011.48		198.979	55511.3		195.964	27929.7		192.778	19277.3		301.511	1530.49
204.052	2180.06		204.945	1274626		203.329	2018.68		204.291	2601.73		198.34	678.717		199.937	156684		196.755	14219.3		193.28	16746.5		304.201	308.407
205.028	7696.48		206.024	119334		204.458	3428.48		204.889	2696.85		198.984	196.133		200.976	10147.7		197.858	44247.1		193.875	3648.47		305.34	2726.08
206.008	13642.4		207.016	277411		205.073	3073.58		205.394	1044.91		199.852	0.395121		201.947	23899		198.995	3839.28		195.055	21565.3		307.614	903.572
207.012	62111.7		208.065	29917.3		206.224	2298.54		206.018	5467.98		201.182	883.937		203.159	1686.89		200.01	7441.76		195.758	6347.43		311.117	171.737
208.023	16541.1		208.961	8960.23		207.075	70574.4		206.985	84888.7		201.996	42.4478		203.937	8881.73		201.122	2063.45		196.372	8365.34		311.754	297.791
208.994	8819.02		209.925	435.262		208.136	13348.8		207.698	4832.93		203.133	644.438		204.886	4427.77		202.451	3385.3		197.072	2841.23		312.918	741.432
209.76	2069.2		210.73	1935.7		209.12	13464.7		208.332	12921.9		204.239	198.907		205.74	3982.09		203.504	310.564		197.681	777.848		314.525	387.28
210.867	3780.52		211.265	624.113		210.617	0.007136		209.207	8951.2		204.769	757.161		207.02	125769		205.11	5555.53		198.191	6334.38		321.673	1.127
211.426	4096.34		212.326	3565.57		211.267	843.288		209.998	10749.9		205.607	3390.94		208.143	32807.8		205.937	4260.35		199.123	618.161		323.13	833.464
212.251	4738.53		213.162	519.222		212.649	6.72768		211.248	2676.84		206.978	114888		209.052	37813.9		207.051	176157		199.947	156.977		327.009	707.599
213.035	15061.8		214.38	113.436		213.659	927.849		212.107	25.3481		208.078	37441.8		210.097	8498.07		208.382	77612.8		201.311	2225.13		327.585	132.306
213.975	3868.46		215.33	635.371		215.129	1789.64		213.007	147.761		209.011	17607.1		211.051	3194.18		209.074	115997		201.966	747.469		328.237	129.672
214.979	6727.33		216.053	392.285		215.793	395.686		214.313	1366.69		209.83	979.11		212.06	1197.37		209.995	21491.4		202.776	1684.6		331.255	128.68
216.094	281.261		216.782	587.992		216.935	259.709		215.049	363.453		210.767	2188.35		213.368	326.315		210.912	122609		203.367	560.335		342.021	2141.92
217.044	4064.16		217.519	17.6981		218.173	4063.84		215.818	1843.11		212.365	122.283		214.475	52.2207		211.933	9722.25		204.242	1916.1		353.699	16.0417
217.78	123.148		218.228	3473.09		219.845	964.864		217.567	0.867347		213.007	640.946		215.011	552.265		212.869	48120.1		205.268	1318.33		356.136	552.984
218.283	1786.02		218.99	80151.2		220.639	1560.75		218.43	1.20701		214.119	4.17795		216.087	826.621		214.048	7531.72		206.333	9624.97		358.036	226.331
219.011	5858.83		219.924	14586.3		221.48	2669.19		219.955	429.509		215.178	4622.46		216.6	0.002206		215.123	1584.61		207.06	199870		359.985	0.067815
219.926	4912.59		220.968	52117.7		222.497	1891.93		221.008	3603.77		215.74	683.483		217.292	282.339		216.195	2160.81		208.023	49902		365.199	0.002408
221.102	1613.5		222.077	11315.3		223.077	12.03		221.916	3421		216.353	90.7337		218.112	1291.51		216.749	0.111945		209.053	23525.6		367.887	1611.92
221.675	919.823		222.977	10434.1		223.858	444.31		222.899	346.233		216.943	0.007029		219.391	677.643		217.891	5169.31		210.185	7906.88		369.285	0.000346
222.251	186.606		223.81	3366.95		224.875	599.696		223.641	5739.32		217.777	910.898		220.839	1665.25		218.479	272.752		211.147	7303.14		371.022	470.914
223.267	1549.75		225.353	2442.46		225.459	0.343053		224.161	2484.76		219.096	7632.96		222.025	13184.5		219.295	141.658		211.998	3107.88		375.152	50.7289
224.085	224.689		226.211	2303.55		226.254	540.055		225.12	224.255		220.128	2634.69		222.95	345821		220.068	1929.49		213.059	2329.32		380.105	0.635429
225.094	1165.33		226.808	747.072		227.002	1388.96		225.921	0.112773		221.393	1954.28		223.907	17310		221.116	1192.41		213.991	1205.5		380.695	1250.13
226.341	67.0813		227.433	380.836		228.073	768.288		226.427	13.8696		222.24	2077.3		224.879	308743		222.018	1832.76		215.219	285.259		381.41	131.722
226.961	178.345		228.392	199.971		229.214	2074.71		227.119	1882.45		222.937	557.841		225.9	40393.6		222.712	31.6384		216.037	357.107		382.019	492.024
227.645	5e-06		229.192	5193.99		230.011	723.005		227.804	409.56		223.831	2515.2		226.94	103890		223.27	106.65		217.12	1287.71		383.039	480.737
228.192	1421.92		229.701	2496.42		231.365	1137.39		229.039	496.321		224.49	134.875		228.045	11925.5		224.197	554.184		218.006	60.7579		384.7	86.7844
228.896	349.787		230.625	1702.15		232.188	0.169581		230.123	109.384		225.245	500.251		228.872	13925.3		224.798	1065.1		219.126	6452.35		390.423	0.000209
229.678	2028.37		232.099	2155.67		233.044	576.201		231.161	2506.56		226.473	2238.31		229.833	5659.33		225.476	132.896		220.031	3233.35		394.908	1820.46
230.214	0.739895		233.035	997.32		234.153	0.28733		231.846	291.544		227.51	38.075		231.113	2066.72		226.122	0.003504		221.138	5209.88		401.868	2366
230.78	847.079		234.063	2959.52		235.166	735.522		232.721	1363.94		229.008	864.623		231.929	5407.8		226.873	683.265		222.021	472.035		409.675	0.343872
232.147	7832.68		235.119	1678.76		235.859	1464.66		233.289	0.056937		229.758	2.3568		233.541	3384.25		227.687	8.09831		222.907	3138.6		410.872	0
233.558	1169.57		236.21	1389.45		236.943	673.934		234.066	2877.24		230.355	730.783		234.499	676.161		229.032	2713.38		223.527	55.051		411.673	345.415
234.294	754.879		237.09	6596.35		237.735	797.505		235.229	1202.21		230.948	873.673		235.411	918.453		230.353	311.088		224.936	1296.27		412.959	2464.89
235.088	1474.71		237.805	1076.24		238.58	1147.15		236.205	67.1532		231.913	852.228		237.212	4081.05		231.315	255.353		226.057	0.997726		415.096	1993.4
236.102	52.9239		238.954	3111.72		239.191	1687.97		237.047	922.451		233.459	165.173		238.136	1049.7		232.684	585.805		226.797	137.117		420.679	103.407
237.17	3195.56		240.078	1959.24		240.167	267.966		237.675	1699.98		234.669	846.606		238.969	1603.4		233.29	399.814		227.939	2179.98		423.461	1e-06
237.936	2799.08		241.065	496.379		240.794	0.055346		238.879	3109.69		235.895	1839.89		239.519	976.424		234.764	3470.24		228.909	0.725521		434.106	475.399
239.107	6168.13		242.021	19282.8		242.105	83.4983		239.845	1895.14		236.697	114.101		240.064	149.725		235.431	0.009053		230.058	58.1674		441.887	0
239.813	1919		243.221	12247		242.876	130.133		240.634	1363.85		237.91	3671.75		240.719	463.066		236.648	1575.5		230.955	597.104		445.123	14.3848
240.338	1751		244.509	6.56675		243.866	0.049933		241.314	346.602		239.02	1019.51		241.287	1050.22		237.171	63.4438		232.165	982.382		445.876	0
240.997	376.55		245.07	1643.19		244.54	115.595		242.045	1128.93		240.125	2105.5		241.948	469.68		237.702	406.479		232.918	0.001295		447.718	103.343
241.909	1635.27		245.721	2822.94		245.224	1514.51		243.097	37.1934		240.925	3.54601		242.755	5.09866		238.745	404.194		233.854	507.612		448.814	135.697
242.877	8.407		246.505	863.076		245.911	0.124215		244.334	3.92722		241.846	233.112		243.334	0.399534		239.339	940.393		235.015	2534.39		455.337	0.081371
243.469	368.321		247.222	0.004424		246.57	0.000261		245.061	1.30632		242.976	15.5228		244.191	234.463		239.991	3090.02		236.241	139.163		461.972	1146.79
244.539	4.30621		247.911	250.67		247.32	0.412853		246.734	11.5006		243.691	0.789763		245.299	4101.58		241.058	0.161676		236.876	17.4925		466.953	2.7e-05
245.162	583.956		248.553	0.228003		248.922	3409.44		247.602	307.3		244.266	353.888		246.15	55.4413		241.676	1.24144		237.447	0.22562		470.458	0.682641
246.08	3280.53		249.113	618.372		250.858	2392.39		248.846	3535.52		244.884	0.136935		247.194	93.1213		242.666	1017.48		238.054	710.745		473.263	94.1239
247.103	336.429		250.039	21.2354		251.743	9.35348		250.364	3825.14		246.77	1916.51		248.072	8.77183		243.269	2278.58		239.161	3566.08		478.295	797.359
247.874	844.548		250.725	2643.33		253.178	987.814		250.972	795.074		247.357	14.5931		248.772	759.58		244.947	181.269		239.762	201.824		483.714	0.060902
249.009	2972.12		251.307	77.7512		253.874	4.58621		252.072	1476.41		248.73	3209.44		249.421	767.255		246.094	450.16		240.945	1236.41		485.934	190.503
250.042	395.49		252.29	776.675		254.794	2.72909		252.67	475.776		249.395	2614.37		250.146	1151.67		247.548	87.8964		241.984	0.038444		494.773	93.2945
251.12	3089.4		253.063	4519.9		255.397	1924.34		253.236	1231.83		249.994	647.284		250.834	310.734		248.823	5214.57		242.735	3.20738		496.37	0
251.876	40.9083		254.005	68.7876		255.96	845.132		253.911	1729.36		251.027	3942.29		251.658	4895.18		249.42	564.829		243.282	238.42
252.497	776.562		254.699	3200.98		257.202	2607.4		254.916	1448.88		251.837	164.234		252.183	1015.31		249.967	2612.62		244.291	14.2127
253.767	561.018		255.464	4771.31		258.854	129.232		255.914	825.992		252.904	293.763		252.919	1179.71		250.624	437.209		244.829	0.031387
254.87	502.033		256.458	4975.23		259.67	148.791		256.844	2157.99		253.937	4.86472		253.947	1300.61		251.134	439.989		245.364	1162.71
255.593	0.011624		257.672	2554.33		260.406	0.803249		258.798	3445.25		255.195	761.716		254.507	149.578		252.906	7749.27		246.293	338.298
257.078	1699.97		258.178	2393.13		260.951	1141.86		259.753	2683.4		256.076	5.34612		255.559	3040.17		253.488	1069.12		247.172	188.077
257.98	2936.8		259.785	2698.8		261.642	0.309531		260.712	519.656		256.989	0.001282		256.249	0.002757		254.171	204.996		247.798	116.508
259.002	5431.95		260.964	848.772		262.366	863.655		261.468	3323.6		257.544	0.105838		257.109	654.876		255.191	2661.75		249.088	8647.5
259.868	379.859		262.067	3.55197		263.508	0.695687		262.286	0.38218		258.879	28.9625		258.556	1321.09		257.023	763.529		249.722	719.208
260.943	3490.01		262.853	947.808		264.167	883.707		262.816	566.397		260.608	1.38462		259.088	0.089122		257.922	481.498		250.972	1173.42
262.254	1596.71		264.02	37.3862		265.18	3261.9		263.635	95.2755		261.249	0.249108		259.768	302.801		258.804	0.08357		252.062	2381.17
263.687	4474.56		265.053	4162.36		266.144	2879.77		264.855	2497		262.022	0.077185		260.789	0.141353		259.669	16.0497		252.814	3270.05
264.189	237.271		266.902	3501.54		267.036	1122.33		265.503	0.90309		263.268	2.04868		261.554	399.612		260.29	0.425512		253.315	2460.17
265.15	4512.92		267.435	0.834068		267.845	3917.5		266.083	2170.72		263.769	0.074924		263.095	81.3575		260.951	74.0162		254.186	3116.42
265.906	135.813		268.188	2438.29		268.651	1572.88		266.929	1351.9		264.435	880.068		263.899	7.46051		262.006	6.79739		254.913	0.985625
267.095	9227.92		269.893	1660.8		269.237	260.074		268.221	944.408		265.004	577.099		264.555	2739.91		262.945	3.25945		255.427	27.9515
268.063	14597.6		271.044	16457.5		270.295	181.473		268.947	3148.06		265.95	1843.85		265.099	1664.59		263.57	0.01295		255.947	0.074983
269.054	2070.41		272.131	6347.06		271.136	1442.01		269.618	0.668893		267.034	275.082		266.188	6565.59		264.248	1e-05		257.233	749.533
270.154	2400.48		273.197	961.317		271.858	1506.23		270.794	216.492		267.974	1433.94		266.7	1155.33		265.066	2968.38		258.055	0.000627
270.971	402.518		273.948	961.4		272.977	2.54139		272	1808.38		269.233	683.355		267.332	2085.35		265.926	4439.36		258.603	0.601261
271.591	0.038016		274.672	2124.08		273.534	0.000326		272.677	0.239851		269.924	172.387		269.014	2531.69		267.087	3616.36		259.339	0.018919
272.287	2029.31		276.121	2426.81		274.279	37.8227		274.206	0.442338		270.988	22.415		269.994	7.35738		267.705	3.65112		259.945	583.439
273.328	1698.22		277.032	3906.26		274.926	1301.12		274.747	0.050646		272.094	43.7255		270.954	2663.58		269.248	3325.74		261.149	101.847
273.977	1766.17		277.996	1497.5		275.771	5.8e-05		275.765	1863.09		273.048	32.2606		271.987	50.201		270.075	355.881		262.467	894.263
275.012	3516.51		278.747	876		276.283	0.167711		276.292	0.118686		273.611	742.222		272.984	33.832		271.095	2135.01		263.127	1874.14
276.66	56.5216		279.885	4050.19		277.672	1.00473		276.869	3.0292		274.534	0.009073		273.906	3136.9		272.017	791.321		263.978	1793.55
277.728	48.1866		280.952	8486.29		279.283	6.43194		278.469	15.4056		275.573	0.000284		275.02	2671.96		273.301	221.483		265.006	5507.73
278.465	58.2887		281.94	5485.32		279.963	0.001125		279.113	2847.57		276.953	5.06022		276.301	2053.99		274.017	43.7818		265.801	405.102
279.135	1.67587		282.839	2706.47		280.847	10606.7		279.64	127.437		277.578	0.380221		276.809	61.6775		275.322	109.044		266.329	1102.5
280.728	9294.12		284.006	2062.36		282.143	2934.73		280.943	10936.5		278.132	1.33323		277.678	14.1759		276.087	535.85		267.044	132200
281.388	1672.1		285.175	2622.62		283.003	4433.88		281.527	1966.33		278.732	954.98		278.225	321.228		276.879	1189.87		268.007	10793.3
282.138	7090.31		285.725	1940.56		284.242	828.073		282.423	4363.17		279.485	168.611		279.207	659.878		277.62	5.59679		269.073	3622.48
283.111	3646.97		286.377	302.267		285.042	179.173		283.13	1194.63		280.915	19062.7		280.089	0.24736		278.358	5.97089		269.774	0.012866
284.046	141.587		287.082	1705.08		285.988	7.6e-05		284.006	12.2182		282.004	5391.4		281.059	17183.4		278.972	3077.48		271.05	0.712044
285.064	1544.14		288.25	210.609		287.326	1009.85		285.042	344.812		282.871	0.982847		281.997	1821.95		279.916	978.795		272.18	1879.76
286.271	4065.55		289.158	3754.86		288.611	1.33952		286.305	295.991		283.743	869.068		282.7	6291.91		281.042	23052.2		272.892	2.93947
287.109	7954.66		289.95	401.878		289.638	1499.79		287.267	5602.12		284.695	85.0414		283.252	170.882		282.025	2508.11		273.683	6.24305
288.443	1365.92		291.043	3678.57		291.165	1107.95		288.023	12.8219		285.734	108.764		283.896	2692.49		282.994	4497.32		274.964	8.69746
289.373	1087.89		291.901	548.115		291.705	0.003788		288.665	1042.41		286.255	134.982		287.214	588.107		284.234	1114.59		276.21	515.86
290.122	2429.52		293.074	2282.88		292.348	0.064892		289.649	0.018805		287.52	29.6971		288.007	1.11587		285.175	3421.2		276.78	0.00811
291.914	957.848		293.645	61.8484		293.014	808.846		290.784	10.618		288.056	1178.1		288.845	0.000488		286.103	0.615842		277.482	2056.9
292.508	4.15441		295.065	4045.32		293.963	722.737		291.421	1574.02		288.794	0.010163		290.093	566.358		286.659	0.10845		279.08	839.651
293.293	1.84733		295.909	43.6936		295.494	129.262		292.039	0.383093		290.167	467.211		290.81	19.1474		287.275	0.000317		280.187	1537.89
293.959	81.2792		296.828	441.528		297.104	73.748		293.391	1448.64		291.291	0.205777		292.026	177.674		288.74	3150.35		281.099	24269.3
294.66	594.274		298.022	552.334		298.428	4.08831		293.982	1061.58		291.864	0.009057		293.169	1711.81		289.32	3.53119		282.008	6907.12
295.247	120.773		298.78	0.237274		299.863	2434.51		294.868	2690.48		293.432	0.325654		294.008	1897.5		290.041	0.054753		282.846	5045.67
295.879	1143.11		300.047	440.35		300.756	976.452		295.616	6.00118		294.34	79.108		295.033	1470.43		290.687	0.008978		283.429	3181.69
296.776	414.599		300.666	586.771		301.341	0.59734		296.76	955.473		295.034	6.94318		296.17	383.101		291.963	296.113		284.055	2677.55
297.956	31.6253		301.407	861.406		302.249	0.804909		297.43	0.277529		295.66	1.98967		296.953	47.2614		293.1	535.365		284.625	0.112728
298.722	1192.8		301.947	107.372		303.209	2882.77		298.059	171.134		297.118	187.388		297.926	303.676		293.874	141.695		285.406	107.296
299.271	193.919		302.584	1231.96		304.243	429.862		298.688	0.036472		297.674	4.03583		298.643	0.172818		295.073	101.682		286.189	870.606
299.91	227.509		303.334	93.7216		304.884	0.754974		299.298	0.411883		298.867	89.9024		299.673	93.8525		295.877	33.6399		286.904	0.272066
301.092	5117.26		304.119	1046.37		305.603	108.322		300.04	468.167		300.02	0.390459		300.832	0.655357		296.534	874.315		287.473	0.48566
302.186	54.053		304.944	6569		306.423	113.738		300.873	65.7194		301.149	0.343509		301.863	25.1787		297.238	1064.72		288.333	0.012197
302.769	3289.93		305.864	7310.67		307.086	0.487525		301.692	123.329		301.714	592.481		302.701	1239.36		298.21	6.4979		289.322	0.007368
303.277	528.186		306.889	13589.4		308.085	26.8591		302.31	682.176		302.546	0.07653		303.339	643.75		299.333	1.33847		290.051	376.2
304.268	1566.88		307.992	1542.67		308.884	580.324		302.859	43.7153		303.807	1961.35		304.063	107.628		300.064	0.189091		290.871	2495.03
305.65	676.793		308.77	674.087		309.761	7.61304		304.197	578.508		304.624	13.7369		304.709	3724.3		301.371	0.394407		291.604	2.30552
306.254	4e-06		309.354	799.533		310.699	167.268		305.006	92.8057		305.144	5.73276		305.926	1198.79		302.111	20.9192		292.106	0.014173
307.553	0.114601		310.264	114.238		312.04	2139.74		305.83	4.22586		306.317	36.0849		307.05	145.112		302.88	36.1112		292.771	3.42548
308.346	0.185409		311.503	6.4e-05		313.059	996.909		307.193	4054.98		306.935	6.27849		308.357	1569.63		304.179	0.429603		293.315	0.867911
309.33	0.224465		312.328	636.314		313.989	0.039786		307.959	0.292558		307.742	0		309.284	1325.25		305.46	14.4868		293.851	0.074109
309.963	0.039507		313.051	0.576849		314.967	70.4512		309.057	414.085		308.725	607.22		310.375	122.929		306.07	0.023226		295.02	72.1064
310.773	345.916		313.635	1e-06		316.075	3.1918		310.165	0.008345		309.284	0.054876		311.158	0.317184		306.743	142.654		295.706	0.12101
311.33	25.9889		314.193	0.014672		316.903	0		311.337	3.61427		310.033	0.096672		312.237	1517.09		307.474	0.300679		296.658	2e-06
312.497	0.032335		314.863	0.757684		317.546	34.5416		312.047	7.0677		311.071	30.2798		313.305	0.504345		308.492	104.386		297.656	0.371453
313.317	0.762601		315.476	446.656		318.141	0.015822		312.85	916.947		311.903	0.019401		314.37	806.207		309.439	0.15682		298.308	0.670612
313.852	0.183201		316.543	1683.36		319.264	0.196473		313.78	83.5055		312.433	0		315.189	14.3454		310.877	0.003355		299.45	3.7446
314.906	0.259287		317.77	357.122		319.806	2e-06		314.381	3e-06		313.803	11.3704		316.051	1112.74		312.047	1.55443		300.548	14.4634
315.407	0.09476		319.032	670.185		320.573	0.189542		315.183	0.032109		314.633	0.785688		316.684	141.616		312.692	1156.21		301.049	0.319731
316.128	3.59435		319.681	3.32396		321.218	933.707		315.84	0.000777		315.656	0.000227		317.32	0.345681		313.445	1356.49		302.221	30.4427
317.123	2.74916		320.972	1526.75		321.822	0.110678		316.567	0.267254		316.419	1.73449		318.734	0		314.255	3.74789		303.197	984.718
318.29	0.060002		321.956	232.053		322.48	80.3915		317.257	0.000122		316.966	414.327		319.263	76.2646		315.113	0.002218		304.406	706.144
318.911	0.00011		323.013	1900.58		323.207	1476.59		318.134	0.92922		317.853	1.0435		320.54	951.19		316.248	737.968		305.628	165.258
319.53	82.0492		324.238	3754.69		324.147	0.566044		318.739	60.2076		318.929	6.97049		321.386	527.917		317.165	1.61352		306.474	0.633742
321.035	1319.66		325.222	516.917		324.967	1455.91		319.488	4.64885		319.874	435.781		322.824	179.493		317.79	0.05468		307.232	0.004218
322.005	1517.1		326.218	0.940654		325.995	585.724		320.093	0.000572		321.307	2.617		323.351	18.1291		318.607	165.831		308.04	6.54613
322.654	0.062439		327.033	23.2477		327.024	22.6051		321.024	248.686		322.008	4.40826		324.217	162.339		319.318	4.22296		309.029	0.068519
323.156	1630.56		328.105	1174.08		328.515	32.5861		321.852	149.311		322.693	2066.44		325.086	104.869		320.056	527.141		309.893	13.6029
323.686	0.079231		329.908	0.67821		329.176	1969.49		323.03	956.312		323.294	2251.82		326.036	108.512		321.065	254.58		311.02	2.29748
325.045	4015.53		330.81	0.556158		330.159	17.6004		323.634	266.755		324.211	981.815		326.946	2844.8		322.171	1072.54		311.781	11.5119
326.011	125.959		332.159	34.264		331.25	121.982		324.164	30.8812		325.028	6.57756		327.761	0.083581		322.705	383.808		313.038	224.635
326.771	334.297		333.192	1145.89		331.839	3.91798		325.205	4.95735		326.323	4.45242		328.3	2.46268		323.431	2e-06		314.323	67.3944
327.976	100.387		334.174	2.22827		332.863	0.2073		326.241	1191.2		326.973	3784.61		329.111	2253.09		324.692	506.264		315.165	7.4e-05
328.582	0.127314		334.941	3011		333.92	0.001143		326.857	2539.3		327.633	0.887849		330.027	0.014374		325.231	150.797		315.708	9.6786
329.485	0.000967		335.642	317.787		334.578	123.555		327.752	292.05		328.438	1.1847		330.59	36.0154		326.374	97.2137		316.725	0.37444
331.812	132.353		336.486	0.151512		335.482	172.354		328.456	7.85278		329.295	163.928		331.472	0.245864		327.483	285.152		317.828	0.408459
333.37	33.994		337.054	321.789		336.131	1652.03		329.188	5.67913		330.113	0.045234		332.186	262.642		328.04	3.78677		318.407	0.635207
333.878	4.1e-05		337.56	0		337.076	0.00293		330.53	9.30454		331.189	4.82083		333.593	675.285		329.36	13.8312		319.108	5.17359
334.56	0.117638		338.213	0.303947		338.357	141.936		331.165	1.37695		332.021	0.150672		334.787	3539.57		330.008	0		320.228	384.091
335.442	0.024501		338.916	1.84507		339.272	0.245745		331.733	25.0708		333.074	0.322695		335.347	89.0603		331.313	0.995984		321.071	0.014444
336.171	0		340.183	1.28144		340.418	836.743		332.286	0.008682		333.643	5e-06		336.463	0.718371		332.509	1.66716		322.213	223.341
336.862	0.095873		340.923	6701.96		341.253	1.47773		332.992	795.869		334.203	0.00904		337.334	0.245843		333.639	23.9493		323.007	10.9303
337.515	85.1381		342.012	360.73		342.299	44.494		333.603	13.8674		334.947	1629.44		338.682	416.001		335.045	2.36369		323.945	96.1657
339.244	42.5191		342.645	3551.85		343.381	1273		334.372	0.006926		335.785	0.000239		339.363	1024.06		336.821	63.1235		324.685	513.282
340.188	0.177606		343.186	1220.59		344.507	0.04521		334.886	1061.43		336.44	0.052038		339.987	2e-06		337.627	54.7615		325.228	490.673
341.116	3884.35		344.375	268.743		346.01	1.8398		335.482	1161.11		337.111	678.829		340.72	3713.74		338.234	0.27655		326.585	89.8734
341.883	40.632		345.31	0.103983		346.654	0.218687		336.211	117.56		338.117	0.429726		341.251	734.334		339.458	18.3787		327.824	570.58
342.976	27206.6		346.188	0.008284		347.489	0.092997		336.99	283.775		339.149	2.9093		342.325	223.676		340.117	59.9517		328.669	1.66198
343.999	3822.82		347.321	401.051		348.869	4.372		338.017	89.1828		339.89	512.689		342.958	617.343		340.973	3180.6		329.43	418.236
344.717	1048.27		348.22	87.3202		349.595	0.626915		339.344	801.398		340.854	4354.14		343.635	0.368618		342.201	1229.37		329.934	1765.4
346.146	0.254011		349.078	5.78797		350.302	0.007634		339.889	0.01422		341.382	268.972		344.238	0.24205		342.91	1346.52		330.914	0.274818
347.143	745.945		349.601	0.25075		350.803	0		341.054	1428.33		342.277	3.80894		345.055	3.17207		343.945	76.4041		332.321	0.542921
348.057	151.417		350.183	0		351.743	157.675		341.742	98.6525		342.912	14.9274		346.268	0.315453		344.587	123.358		333.942	1024.71
348.621	1.05329		350.708	0.042182		352.441	159.201		342.932	1365.27		343.938	19.8955		346.9	0.005674		345.118	0.021715		334.686	200.365
349.139	56.5653		351.335	0.12539		353.079	1e-06		343.461	87.8813		345.002	31.3452		348.199	270.888		345.727	609.816		335.421	14.3528
349.681	105.663		352.449	0.031523		354.075	1.9e-05		344.811	1679.05		346.016	1515.1		349.408	3.44937		346.401	132.382		336.111	95.7949
350.202	11.2273		353.781	0.001309		355.211	197.265		345.718	0.912171		347.078	6e-06		350.35	149.072		347.128	0.069559		337.024	1.1e-05
351.416	0.00071		354.916	881.443		356.194	1863.64		346.342	67.7733		347.981	9.52082		350.934	0.075583		347.818	15.2951		337.786	0.485018
351.95	0.007153		355.765	102.605		357.171	0.250402		347.377	0.614678		348.939	0.001285		352.101	0.001027		348.493	3.57445		338.552	0.001489
352.609	0.025868		356.293	0.002038		358.449	185.871		348.524	93.3457		349.784	18.5999		353.155	965.977		349.964	120.885		339.24	0.047494
353.163	16.3708		357.931	38.9333		358.959	0.000221		349.533	6.91006		350.483	0.082238		354.956	6500.38		350.979	0.007343		340.294	0.008868
354.155	539.784		358.991	0		360.462	0.346713		350.828	5624.69		351.089	0.020448		356.202	233.306		351.491	0.157884		341.302	2144.2
355.013	516.361		359.877	0.000968		361.01	0.045269		352.083	7462.3		352.033	32.4822		357.114	714.575		352.671	0.041881		342.533	1380.78
355.828	0.056331		361.401	0.001272		362.025	1091.5		353.517	3605.96		352.845	23.3242		358.031	186.759		353.3	160.933		343.115	165.11
356.404	122.203		362.492	0.000112		362.6	0.5783		354.296	0.493985		353.483	4.55691		358.852	733.895		354.15	9.3e-05		343.852	2191.04
357.441	1195.33		363.125	0.315993		363.456	0.251269		355.208	220.872		354.754	96.0397		360.11	0.489694		355.26	84.2572		344.799	0.04475
358.122	5.6e-05		364.591	3479.03		363.96	2129.32		355.932	829.118		355.369	1058.45		361.383	0.0453		355.938	6.90177		345.451	6.65131
358.81	733.56		365.134	1292.6		364.749	0		357.021	0.435629		356.185	1212.56		362.214	136.02		356.797	1201.67		346.31	384.663
359.761	0		365.765	2054.42		365.538	0		357.826	0.000155		356.829	36.2228		362.8	0.000407		357.7	14.3671		347.124	0.045736
360.782	0.029386		366.335	513.393		366.433	0.069539		359.111	11.873		358.368	1531.73		363.47	48.3405		358.656	14.6216		348.418	0.000667
361.685	152.94		366.879	4072.5		367.218	0		360.121	120.792		358.969	0.597174		365.264	195.956		359.974	2e-06		348.921	0.038805
362.727	0		367.696	39.8714		367.811	0		361.189	25.6659		359.96	0.042322		366.185	0		361.189	16.9793		349.676	0
363.526	107.496		368.783	9297		369.143	0.038806		362.858	0.001055		362.19	279.019		366.811	3.85508		362.155	0.012718		350.225	0.011856
364.24	1707.66		369.437	1778.47		370.33	0		363.367	0.204238		362.892	0.07858		367.656	152.003		362.686	0		351.069	0.00103
365.288	1150.91		370.786	7405.42		371.89	13.0748		364.693	0.779578		363.902	0.21918		368.752	446.733		363.511	0		351.804	0.000792
366.153	25.4881		372.417	681.837		372.718	199.797		365.714	0.063529		364.73	2199.57		369.535	0.001729		365.052	119.596		352.343	0.586423
366.768	5.10998		373.45	73.8688		373.235	0.307448		366.348	6.7e-05		365.39	8.59081		370.794	74.2254		365.699	0		352.891	1216.52
367.276	0		374.11	0.416722		373.988	1.01485		367.007	0.007603		366.06	0.149745		372.049	1328.75		367.062	54.2896		353.49	0.005652
368.106	360.443		374.765	0.000692		374.788	0		367.585	0.409051		366.778	1666.85		373.316	1.62644		367.604	0.024288		354.776	225.447
368.742	92.181		375.506	0		375.524	0.00111		368.354	0.392958		367.942	0.02674		374.234	0		368.175	5.2767		356.129	1148.54
369.646	11.3792		376.616	0		376.584	106.497		368.879	1434.06		368.517	0.183317		375.22	1412.88		369.42	60.6752		357.018	3850.22
370.615	202.694		377.586	0.000108		377.312	0		369.627	40.1198		369.447	0.395332		376.092	1250.59		370.213	163.598		358.047	1356.6
371.128	4474.73		378.357	3e-06		378.071	0.27352		370.606	103.483		370.035	126.548		377.446	262.197		371.088	0.033642		359.122	0.74983
372.037	707.65		378.87	0.001942		379.136	3044.03		371.45	0.573081		370.766	0.002322		377.992	787.011		371.841	6.21065		359.669	0.000127
373.679	898.614		379.509	0		379.949	181045		372.345	0.105499		371.925	1.41009		379.166	6.90029		372.605	15.7367		360.523	0.001221
374.525	0.153246		380.02	0.004893		381.038	41235		373.36	0.015252		372.526	0.004317		379.836	1699.54		373.665	16.9069		361.03	0
375.609	104.521		381.625	1284.04		382.062	47093		374.374	0.000339		373.081	0.009436		381.103	4.33207		374.351	4.3365		361.967	0.002159
376.586	0.399878		382.638	1093.81		382.855	8414.53		375.182	19.6086		373.719	1e-06		381.711	20.0893		374.856	2e-05		362.738	0.000832
377.116	149.835		383.904	2395.08		383.373	3959.37		375.975	0		374.624	0.981954		382.523	4e-06		376.442	0.306492		363.394	0.000876
378.272	1634.71		384.727	0.078521		384.146	46.0185		376.729	190.061		375.58	0.961818		383.091	0		377.335	14.9076		364.521	2.79832
378.939	0.204375		385.993	1.7e-05		384.689	0.27078		377.333	1421.12		376.272	263.934		384.846	854.483		378.368	125.402		365.14	4e-06
380	2725.08		387.201	0.412387		385.35	0.034079		378.191	3802.98		377.109	0.483526		385.517	0.136963		379.145	0.038923		365.968	0.402507
380.531	0.184361		387.833	0		386.165	109.141		379.097	95.1376		377.786	2e-06		386.33	0.459744		380.201	68.4789		366.87	0.002469
381.54	1108.22		388.439	0.388249		386.8	3.30426		380.162	4094.05		378.406	5.21573		387.138	0.575146		380.997	0.028179		368.594	0.01942
382.221	0.002979		388.995	0.000652		387.601	1e-06		380.89	1505.15		379.015	0.864257		387.746	127.585		381.682	0.58242		369.237	2914.47
383.169	2.18893		389.605	0		388.287	0.084071		382.371	899.397		379.668	8.87256		388.312	7e-06		382.324	1e-06		370.153	0.514908
384.11	4152.93		390.244	0.000235		388.837	491.012		383.426	0.032778		380.794	0.75211		389.038	133.381		383.051	1.04486		371.155	0.01017
384.8	1.12686		390.813	0.00017		389.641	499.38		383.958	81.5043		381.401	0.000603		389.909	0		383.946	0.051745		371.916	0.063755
386.194	32119.4		391.863	0.00099		390.156	0		385.088	7.6e-05		382.345	0.390112		391.307	0.052463		385.292	3.74846		373.236	1.40707
387.157	7496.58		393.143	163.493		390.715	0		385.896	5.85388		383.28	2226.02		392.773	0.206925		386.454	13.782		374.13	0.023673
387.674	152.938		394.181	124.812		391.719	0		387.32	3.52251		384.019	684.203		393.831	5e-06		387.655	37.6568		374.91	3.12979
388.332	2450.18		394.996	0.119774		392.228	0		388.105	6.55546		384.896	0.030332		394.761	0		389.016	0.018612		376.264	0.012139
389.265	2850.81		396.042	0.118134		392.944	0		388.807	414.616		386.133	7.61954		395.661	0.000667		389.666	203.608		377.736	0.06467
389.78	94.4823		397.012	4.70365		394.052	2.9e-05		389.501	0.139093		386.754	0.000374		396.869	23.1153		391.367	1e-05		378.286	0.028312
391.436	2286.31		397.847	1.06621		395.133	0.00094		390.463	0.003453		387.97	0.157409		397.464	101.171		392.303	311.106		378.805	303.147
392.257	2245.52		399.464	29085.9		396.082	0.001345		391.206	0		389.043	6e-06		398.335	0		393.428	8.03887		379.583	0.001693
393.262	22013.8		399.99	183208		397.447	0		392.262	0.000628		389.623	2266.33		398.904	0.088741		394.457	27.5437		380.729	0.031905
394.057	439711		400.952	34368.4		398.126	0.000733		393.119	415.343		390.789	0.059486		400.162	0.006706		395.495	198.5		381.405	0.003382
395.018	82240.1		401.949	128635		398.955	0.12612		394.129	0.043402		391.614	0.010585		401.242	46.4259		396.87	0.044951		382.105	1106.94
395.956	148472		403.001	36184.4		400.144	1208.46		395.07	0		392.567	0.102029		402.105	43.6421		397.406	13.5124		383.261	264.134
397.078	37588.8		403.87	23686.2		401.015	0.011663		395.713	1919.36		393.139	0.198237		402.771	0.176856		397.947	0		383.773	11.7634
397.966	1628.54		405.064	6241.18		401.975	2251.95		396.628	17.1409		394.051	3.25293		403.369	0.480129		398.477	0		384.486	4.6e-05
398.497	11.8325		405.798	0.167632		402.765	0.217432		397.209	0.20308		395.083	0.012691		404.729	198.329		399.824	265.378		385.109	3.53482
399.187	624.397		406.449	0.404012		403.371	2212.84		397.956	382.351		395.941	0.411721		405.358	156.55		400.708	188.261		385.819	9.13233
399.824	14.8514		407.248	0		404.248	0		398.544	0.038399		396.471	0.670496		406.262	0.604549		401.263	2.76137		386.841	0.000112
400.866	0.103511		407.931	1e-06		405.175	0		399.222	1e-06		397.158	157.957		407.321	93.1674		401.846	0.304574		387.782	53.0861
401.516	62.5503		408.598	0		405.853	0		400.157	79.4467		397.737	0.021829		408.113	0		402.57	5.97899		388.432	0.012929
402.629	0		409.146	0		407.167	57.9494		400.755	12.2578		398.275	0.035317		408.657	3.4e-05		403.633	0.071305		389.853	19.7317
403.303	135.171		410.085	0.111026		408.593	0		402.047	3.16628		399.207	1155.09		409.255	0		404.631	252.145		390.862	0.047137
404.031	103.633		410.664	0.000591		409.187	0		403.029	0.004406		399.916	64136.9		410.024	0		405.693	149.801		391.68	0.010406
404.843	44.3687		411.211	0.005412		409.892	6e-06		403.872	17.4732		401.006	13147.5		410.803	3.7079		406.458	14.7114		392.197	0.451136
405.452	8.93215		412.065	0.236834		410.398	0		404.505	1e-06		401.96	43494.8		412.873	264.9		407.666	0		393.01	14.0779
406.223	0.141791		413.66	193.526		411.062	4e-06		405.165	898.795		402.958	10524.8		413.747	0.07496		408.58	13.1435		393.718	0.025841
407.044	0		414.302	0.695102		411.746	0.012157		406.278	0.359799		403.869	10398.6		414.707	0.075759		409.197	19.9222		394.314	0.001782
407.589	0.038802		415.194	0.528785		413.021	0		406.997	6e-06		404.522	1429.49		415.583	346.502		410.216	1e-05		394.973	0.00823
408.107	0		415.695	2261.32		413.541	0		407.744	4.58274		405.217	576.456		416.615	25.4171		410.736	6.1e-05		396.015	0.058803
409.3	0		417.49	0.249611		414.359	0.373471		409.077	5.83992		405.858	0.164295		417.811	0.084072		411.599	3.52466		396.684	0.023291
410.057	0.069662		418.128	0.04135		415.092	0.207018		410.241	0		406.443	6e-06		418.819	0.000492		412.284	0.000596		397.61	5e-06
410.847	0		418.902	4e-06		416.227	0		410.797	1506.01		407.184	1.48262		419.374	140.887		413.106	77.2671		398.211	0
412.137	130.699		419.502	0		417.201	0.092004		411.872	5.30298		408.428	1.24469		419.976	0.041794		414.202	1.2e-05		398.987	45.1962
412.965	0.83775		420.062	0		418.293	0.005661		413.121	2115.46		409.064	0.481022		420.527	2.48863		414.762	2e-06		400.066	1646.5
413.878	127.06		420.771	0		418.913	0.001628		413.93	128548		409.764	1.5809		421.752	2.43427		416.216	1019.85		400.688	921.038
414.976	11.9569		421.272	0.000917		420.022	0.163531		414.965	33867.3		410.728	0.00011		422.536	122.654		417.498	184.953		402.299	111.566
416.088	70.1442		422.258	7.33602		420.588	58.7268		415.918	69628.7		411.265	0		423.254	1e-06		418.056	617.907		402.94	0.02912
417.221	103.795		422.841	0		421.732	0		416.937	9894.66		412.028	0.725175		424.417	91.4272		418.843	140.236		403.971	466.544
418.24	0.01075		424.404	85.7124		422.318	107.403		417.914	21190.1		413.57	0.462661		424.931	0.034568		420.289	0.007906		404.883	1275.33
419.3	71.8249		424.999	0		422.936	0		419.008	998.401		415.073	812.533		425.781	0.000839		421.305	16.85		405.39	0
420.165	12.8202		426.272	16.493		424.332	0.116419		419.607	836.225		415.755	0.019367		426.402	266.974		421.991	0		406.254	0.032334
421.549	109.617		426.933	0		424.966	0		420.506	0.316828		416.365	1874.02		427.021	4e-06		423.13	404.077		406.777	22.914
422.525	0		427.458	0		425.61	0		421.106	1e-06		416.939	0.01489		427.625	144.825		424.349	0.00114		408.111	3870.64
423.959	0.326586		429.316	0.001339		426.256	0.000884		421.918	5.47205		417.868	0.159725		428.268	2.9e-05		425.147	0.0169		409.131	1.32853
425.608	116.501		430.033	0		427.351	0.014847		422.777	0.006781		418.453	0.001312		429.791	1347.12		426.137	0.098574		410.18	1934.16
427.059	0.312862		430.764	0		427.887	0		423.279	0.481779		419.243	0.042122		430.31	0.491234		427.744	10.892		411.073	147.988
427.702	90.6064		431.586	0.069125		429.081	2.02295		424.013	0.000108		419.98	0.523814		430.822	30.1305		429.096	70.6174		412.178	89.3624
428.287	72.8866		432.364	0		429.955	3473.78		424.518	0.083586		420.913	3.16011		431.738	43.6115		430.039	0.228995		413.187	0.318275
429.686	116.938		433.239	0.000816		431.232	0.391427		425.116	7e-06		421.727	0.052519		432.307	1.14822		430.815	0.855745		414.195	3e-06
430.286	1519.4		434.447	0		432.164	0		425.729	76.6939		422.513	0.125409		433.071	2756.38		432.116	280.986		415.584	10.1788
431.326	101.737		435.333	0.008352		432.768	0		426.881	2380.23		423.388	3.4e-05		433.656	780.484		433.738	11822.6		416.383	0.058204
432.196	109.088		435.973	0		433.47	3.4e-05		428.307	0.009042		424.127	0.001853		434.514	0		434.279	6586.66		416.931	0.150301
432.872	0		436.706	0		434.797	0.238776		429.52	0.052861		425.154	52.9113		435.101	204.747		435.085	3868.33		417.687	1e-06
433.732	104.546		437.281	0		435.519	147.074		430.113	1488.15		425.941	0.534204		436.168	993.063		435.888	30358.9		418.192	42.6736
434.696	67.7982		437.879	0		436.526	12.4029		431.021	0.056752		426.627	0.000276		436.995	0.011421		436.976	7596.17		418.935	0.060268
435.757	0		438.989	0		438.007	5.8e-05		432.362	0.000339		427.44	0.712353		438.12	141.319		437.857	12798.8		419.933	6e-06
436.381	106.009		439.872	0.012433		438.605	0.012433		433.287	0		429.089	1689.08		439.007	0		438.829	1131.42		420.486	0.001444
437.045	0		440.795	2e-06		439.473	0		433.856	3.55727		429.875	0.034568		440.791	36.0338		439.46	1779.41		421.614	0.001
437.847	0		441.4	3.4e-05		440.327	5e-06		434.854	124.108		430.552	0.056512		441.615	0.030396		440.484	128.129		422.505	9.02545
438.519	0.055726		441.97	0		441.362	0.018445		435.811	0.000619		432.036	11.1394		442.526	125.839		441.452	182.635		423.324	4e-06
439.209	0.125383		442.542	2e-06		442.336	0.059282		436.67	7e-06		433.161	0.142917		443.029	1e-06		443.035	1.95338		424.618	0.018571
440.07	0		443.081	0.00434		443.157	0		437.917	0.001138		433.748	0.383385		443.535	16.5362		444.175	90.4579		425.212	0.009552
440.754	0.320292		444.049	0.004127		444.085	0.113137		438.859	2e-06		434.676	0.000707		444.52	3.46179		445.569	0.607		426.131	0
441.501	0		444.61	0		445.108	0.022687		439.732	0.000601		435.403	0.136828		445.41	0		446.487	96.5253		427.096	0.104515
442.541	0		445.466	0		445.779	0.194324		440.598	4.20899		436.445	0.00063		446.768	1980.57		447.034	63.1948		427.702	0.008372
443.478	0		445.993	4e-06		447.028	0.468051		441.303	0.008183		437.115	0.000515		447.522	17984.4		447.63	207.486		428.382	0.001021
444.249	246.369		446.843	4.4e-05		448.174	0		442.04	1.6e-05		437.975	0.027867		448.051	60577.8		448.224	0.088372		428.922	309.072
444.84	0		447.494	0		448.77	0		443.492	0.000671		438.659	0.002517		449.017	9363.35		448.831	4.5784		429.573	6.10172
445.462	0		448.362	1e-06		450.406	130.685		444.009	0.025868		439.29	3e-06		449.808	61372.7		449.965	118.951		430.31	0.000966
446.024	0		448.867	0.028224		451.318	0		444.876	1e-06		440.187	0.001815		450.393	2034.68		451.245	15.9008		431.097	0.306792
446.753	0		449.846	0		452.045	0		445.518	5.31678		441.495	0.000238		451.092	24634.4		451.882	0.045956		432.039	1503.7
447.294	0		450.529	5e-06		453.356	0		446.262	0		442.069	0.037801		451.856	19690.5		452.869	87.2839		432.779	0.000999
448.426	100.712		452.263	7e-06		454.194	26.3152		447.369	0		442.603	0.000296		452.707	5882.33		453.861	14.0825		433.333	143.277
449.835	1.65375		453.651	1.9e-05		454.883	0.00099		447.87	0.000124		443.624	0.023613		453.794	3332.56		455.072	188.377		434.243	909.642
450.778	0.038802		454.602	1e-06		455.716	0		448.832	63.7825		444.154	0.00037		454.99	66.9708		455.62	5e-06		435.539	617.742
451.313	0		455.563	0.110793		456.333	0.011302		449.535	0		444.697	0.507049		455.69	1e-06		456.222	0		436.176	66.6726
452.128	0		456.605	7.58965		456.836	0		450.108	0.000636		445.244	0.363744		456.204	0		456.975	0.503793		436.788	0.555599
452.638	0		457.498	2e-06		457.403	0.003129		450.991	0.000745		445.977	0.499609		457.59	140.29		457.968	16.5108		437.538	883.15
453.196	0		458.269	0		458.13	0		452.044	0.620817		446.492	0.020973		459.484	316.206		459.435	9.47454		438.322	0
454.393	0		459.158	0.475097		459.17	0.027713		453.226	0.00713		447.032	0.000427		461.184	0.1499		461.062	595.194		438.924	0.000693
455.139	0		460.074	3e-06		460.644	34.932		454.27	0.507647		447.599	0.000117		462.17	124.662		461.954	10.5706		439.591	0.092331
455.789	0		460.733	0		462.195	0.29962		454.907	0.000272		448.739	0.067459		463.156	0.018878		462.507	1029.17		441.531	0.107604
456.642	106.25		462.103	0.001448		462.711	0.087029		455.931	0		449.792	6.07803		463.903	0		463.358	0.000408		442.195	698.762
457.264	0		463.165	0		463.51	0		456.876	0.053833		450.773	0.244702		464.833	0		464.438	151.748		442.928	0.070603
458.03	0		463.762	1123.04		464.233	0.000815		458.882	16.3716		451.425	0.011528		465.529	119.332		465.767	4.23209		443.816	0.111218
459.15	93.3059		464.592	0.342581		464.767	0		459.82	7.30064		452.046	0.020184		466.973	5e-06		466.441	11.8071		444.763	0.139425
460.023	45.2686		465.377	0		465.767	0		460.398	0.028819		453.064	0.541404		468.146	140.859		467.469	0.000744		445.399	0
461.017	13.0248		466.668	3e-06		467.105	0.001736		460.932	0		453.691	0.304647		469.055	0.09752		468.367	14.8769		446.149	0.032308
462.087	0.16059		467.442	0		467.997	0		461.447	0.048817		454.86	4.57809		469.943	1.9e-05		469.325	13.2442		446.785	0.000524
462.755	0		468.255	0		468.581	0		462.241	3e-06		455.4	0.000757		470.557	0		470.122	0.051857		447.363	0.007988
463.319	589.587		468.938	0.000127		469.263	5.84749		462.763	210.331		456.006	0.515411		471.126	0.067365		470.952	0		448.366	20.2717
463.843	45.9607		470.084	0.130686		469.89	1.6e-05		463.723	0.01954		456.57	3.62304		471.628	0.047949		471.535	0.001224		448.897	0.000593
464.431	0		471.129	0		470.459	0.000271		464.768	104.252		457.625	0.043431		472.974	0.021989		472.353	20.404		449.584	0.055726
466.912	0.09752		471.719	6.7872		471.061	0		465.777	0.017284		458.233	2.5e-05		474.353	0		473.42	1214.08		450.172	3.04096
468.222	0		472.629	0.000306		471.758	0.005316		466.328	0.051738		459.085	0.151193		474.975	0.016585		474.014	152.849		451.088	258.17
469.088	0		473.639	3e-06		473.353	0		466.85	142.544		460.179	0.040492		475.733	147.137		474.993	2.81892		451.923	0.046262
469.661	0.125383		474.75	42.4352		474.144	0		468.229	0		460.884	25.089		476.963	5.22062		476.128	231.205		453.186	3.20875
470.549	11.6972		476.078	590.906		474.97	487.029		469.076	84.8973		461.571	0.000289		478.611	3.27486		477.159	1313.83		454.23	0.492401
471.419	83.123		477.165	133.671		476.188	0.001322		469.943	0.162793		462.225	1e-06		479.697	165.553		477.765	14.0091		454.829	0.023019
472.004	0		477.694	151.241		477.302	0.001037		470.666	0.000832		463.633	11.5765		480.877	0.168303		478.695	112.455		455.669	0
472.621	52.6987		478.289	0.028439		478.43	0.08244		471.302	0.447466		464.937	0.000959		481.653	0.030602		479.37	0.092934		456.361	0.350013
473.972	259.164		478.99	0		479.238	0.000133		472.343	4.90581		465.723	0.638828		483.058	8.9e-05		479.942	0.064243		457.136	0.045276
474.591	0		479.626	0		480.061	8e-06		473.141	112.303		466.395	0.519734		483.657	0.211071		480.769	0.022276		457.668	0.001512
475.529	148.576		480.667	0		480.91	0		474.47	0.037942		467.293	0.589549		484.465	4e-06		481.309	0.09752		459.425	0.307005
476.233	86.3881		481.238	0.172084		482.773	0		475.229	0.083308		468.522	0.378228		485.285	0.181075		482.191	0.00072		460.253	0.004263
476.893	0		481.844	0		483.396	0		475.873	17.5649		469.199	0.414638		486.06	0.000633		482.751	0.035303		461.253	0.168082
477.926	0		482.447	0		484.189	0		477.288	0.00091		469.93	188.648		486.717	0		483.593	3e-06		461.774	834.077
478.866	210.941		483.455	16.3727		485.616	0		478.761	6.41117		470.814	0.051848		488.481	174.831		484.118	0.111476		463.173	0.105621
480.313	223.667		484.655	0		487.221	2e-06		479.369	0.00165		471.426	0.745675		489.724	0.03323		484.692	9.13753		464.014	0.000373
480.828	64.3275		485.931	0.001068		487.816	0		479.969	0		472.006	0.500361		490.413	0.001715		486.414	110.121		465.119	0.621345
481.364	66.9958		486.807	112.895		489.224	1e-06		480.754	0.007912		472.521	1.00576		491.069	1364.61		487.294	1e-06		465.669	4.32688
482.521	96.0746		488.15	7e-06		490.045	0		481.576	0		473.432	0.001375		492.127	0.020273		488.138	3.8e-05		466.391	0.057612
483.025	97.8861		488.856	0.000445		490.614	0.002669		482.472	0.000307		474.032	4.02923		492.64	124.177		488.803	29.6003		466.988	0.452674
483.614	0		489.548	0		491.195	0.000639		482.985	0.566223		475.079	56.445		494.089	0.000433		489.525	498.066		467.727	0.00022
484.786	0.082168		491.312	1e-06		492.315	2e-06		483.637	0		476.027	2.91586		495.123	0		490.22	0.011554		468.92	0.069489
485.429	287.84		492.76	1e-06		493.787	0.006704		484.185	2e-06		476.804	0		496.592	97.8811		490.777	22.8096		470.129	0.125494
486.349	144.021		493.766	0		494.559	0		485.018	0.025228		477.622	9e-06		497.65	0.013636		491.551	0.004527		471.236	0.119626
487.27	0.001099		494.483	0		495.746	0		485.979	0.618172		478.3	0.147098		498.936	0.005717		493.109	0.041178		472.211	14.1545
488.138	158.974		495.594	185.366		497.031	73.025		487.154	0.00014		479.033	0.000771		499.971	52.3131		493.918	31.5678		472.929	0.000435
488.837	0.045269		496.585	0		497.602	0		487.937	0.111643		479.742	0.406745					494.47	0.005501		473.776	0.011302
489.419	173.585		497.249	125.407		498.381	0		489.427	0		480.926	0.440572					495.011	29.9325		474.882	5.2798
490.706	67.9029		498.114	0		499.522	0		490.198	0.000658		481.434	0.163435					496.069	0.014943		475.975	464.56
491.317	17.0259		499.186	0					491.376	5.61981		482.587	0.001212					497.197	0.213789		476.924	39.5711
492.935	166.604		499.722	0					492.154	3.8e-05		483.274	0.01578					498.078	0.084664		478.094	0.143371
493.893	0								492.965	4.75159		484.064	0.000238					499.258	0.023061		479.489	0.001365
494.72	126.073								493.761	0.000645		485.026	0.036829								480.237	1.17222
495.774	0								494.507	0.02432		485.888	0.001296								481.301	0.371843
496.449	0.026625								495.139	4.24381		486.398	4.66458								481.942	1e-06
497.172	14.8772								496.368	0.104318		487.47	0.000542								482.728	4.6938
497.808	136.639								497.746	7.7e-05		488.349	0.048								483.708	0.004365
499.064	73.5787								498.343	8e-06		488.942	1.59984								484.59	0.097525
499.921	0								499.276	711.353		490.125	3.38631								485.284	5.50277
									499.917	0		491.199	0.017289								486.088	0.000737
												492.17	0.069956								486.795	2.92883
												493.722	0.060254								487.458	0.000567
												494.51	0.086682								488.165	0
												495.247	0.631167								488.777	14.5941
												496.057	0.002295								489.994	0.02034
												496.675	0.017789								491.215	107.396
												497.622	0.001699								492.367	5e-06
												498.298	7e-06								492.868	3.98339
												499.696	0.046647								493.43	0
																					494.471	0.006543
																					495.569	3.97441
																					496.555	0.001123
																					497.821	0.073036
																					498.781	0.000447

## Sheet: Phenoxy herbicides
Measurement on HP 5973 (Single Quad)
Degradations products of 2,4,5-T (Agent Orange)
derivatized to PFB ester (m/z of PFB-group: 181)
*NIST No. of non-derivatized analyte
Scan 608 (13.697 min): 2CLPHA.D\data.ms				Scan 609 (13.707 min): 3CLPHA.D\data.ms				Scan 657 (14.233 min): 4CLPHA.D\data.ms				Scan 881 (16.694 min): 23D.D\data.ms				Scan 853 (16.385 min): 24D.D\data.ms				Scan 883 (16.715 min): 34D.D\data.ms				Scan 968 (17.641 min): 245T.D\data.ms
2-Chlorophenoxyacetic acid * (NIST#: 231779)				3-Chlorophenoxyacetic acid *(NIST#: 214028)				4-Chlorophenoxyacetic acid *(NIST#: 229791)				2,3-Dichlorophenoxyacetic acid * (NIST#: 238419)				2,4-Dichlorophenoxyacetic acid (NIST#: 281667 )				3,4-Dichlorophenoxyacetic acid * (NIST#: 292062)				2,4,5-T * (NIST#: 59483)
m/z	Intensity			m/z	Intensity			m/z	Intensity			m/z	Intensity			m/z	Intensity			m/z	Intensity			m/z	Intensity
50950	792000			49950	1411000			50950	1058000			50950	951000			50950	757000			50950	720000			50950	791000
51950	136000			50950	1217000			51950	155000			51950	130000			51950	119000			51950	151000			51950	101000
52950	105000			51950	162000			52950	179000			52950	194000			52950	173000			52950	183000			52950	236000
54950	170000			52950	163000			54950	370000			54950	235000			54950	264000			54950	214000			54950	271000
56950	175000			54950	240000			56050	168000			55950	187000			55850	148000			55950	113000			55950	153000
60850	167000			55950	134000			56950	255000			56950	286000			56950	289000			56950	267000			56950	313000
61950	233000			56950	238000			60950	264000			60950	420000			60950	350000			60950	442000			59850	137000
62950	602000			60850	282000			61950	344000			61950	673000			61950	552000			61950	650000			60950	721000
63950	224000			61950	352000			62950	849000			62950	1535000			62950	1293000			62950	1393000			61950	1050000
64950	166000			62950	1046000			63950	183000			63850	125000			64950	201000			63950	112000			62950	545000
68950	331000			63950	475000			64950	218000			64950	266000			68950	582000			64950	139000			64950	252000
72950	634000			64950	227000			67850	132000			67950	123000			70950	101000			68950	664000			67950	128000
73950	301000			68950	507000			68950	516000			68950	659000			71950	235000			71950	249000			68950	782000
74950	1867000			71950	103000			72950	817000			69950	113000			72950	920000			72950	813000			70950	154000
75950	307000			72950	784000			73950	531000			71950	393000			73950	1134000			73950	1363000			71950	395000
76950	1477000			73950	634000			74950	2971000			72950	853000			74950	1671000			74950	2085000			72950	880000
77950	356000			74950	3466000			75950	647000			73950	1512000			75950	183000			75950	192000			73950	1681000
78850	140000			75950	888000			76950	1314000			74950	2217000			76950	483000			76950	417000			74950	897000
80950	236000			76950	1666000			77950	472000			75950	256000			77950	286000			77950	316000			76950	307000
84850	202000			77950	485000			78950	195000			76950	518000			78950	187000			78950	170000			77950	313000
86850	126000			78950	192000			79950	118000			77950	404000			79850	139000			79950	166000			78950	159000
88850	107000			79850	155000			80950	403000			78950	189000			80950	509000			80950	454000			79950	193000
90950	549000			80950	446000			83950	127000			79850	141000			82850	214000			82850	172000			80950	696000
91950	254000			84850	367000			84950	439000			80950	536000			83950	251000			83850	332000			81850	115000
92950	263000			85950	184000			85850	161000			82950	200000			84850	374000			84950	403000			82850	365000
93850	120000			86850	162000			86950	123000			83950	454000			85950	250000			85850	242000			83850	519000
99000	658000			88850	159000			88950	158000			84850	429000			86950	141000			86850	152000			84850	386000
100900	201000			90950	661000			90950	736000			85850	282000			88950	151000			88850	180000			85950	351000
105000	373000			91950	369000			91950	315000			86950	199000			90950	629000			90950	572000			86850	182000
107000	179000			92950	439000			92950	506000			88950	227000			91950	230000			91950	225000			88950	198000
110900	2260000			97900	131000			98000	196000			90950	664000			92950	573000			92950	566000			90950	523000
111900	312000			98900	874000			99000	992000			91950	251000			97000	320000			96900	312000			91850	253000
113000	1683000			100000	140000			99900	109000			92950	622000			98000	254000			97900	305000			92950	701000
114000	149000			100900	207000			100900	264000			95900	120000			99000	506000			99000	574000			93950	118000
114900	347000			102900	100000			105000	455000			96900	341000			99900	117000			99900	139000			95000	142000
116900	168000			105000	509000			106000	107000			98000	322000			102900	121000			105000	411000			96000	315000
119000	240000			106000	110000			107000	277000			98900	613000			105000	436000			106900	364000			97000	1294000
120900	129000			107000	234000			111000	4824000			99900	126000			106900	326000			108000	118000			98000	301000
126900	179000			111000	6292000			112000	608000			103000	112000			108900	1651000			108900	2067000			98900	1038000
127900	179000			112000	711000			113000	2733000			103900	103000			109900	394000			110000	702000			99900	105000
128900	101000			113000	3160000			113900	231000			105000	428000			111000	2181000			111000	2075000			102900	137000
131000	182000			114000	251000			115000	400000			106000	100000			112000	716000			112000	754000			105000	360000
135000	783000			114900	411000			116900	316000			106900	476000			112900	658000			112900	587000			105900	124000
136000	115000			116900	330000			119000	338000			107900	106000			113900	150000			113900	101000			106900	733000
136900	159000			119000	377000			119900	136000			108900	2185000			116900	304000			116900	435000			107900	692000
140900	2597000			120000	120000			120900	101000			109900	639000			119000	352000			119000	437000			108900	1595000
141900	268000			120900	138000			125900	146000			111000	2712000			120900	156000			119900	150000			109900	353000
142900	926000			126000	120000			126900	415000			112000	962000			125900	234000			120900	135000			110900	812000
149000	1153000			126900	183000			127900	257000			113000	833000			127900	160000			126000	280000			111900	376000
154900	180000			127900	221000			128900	168000			114000	168000			130000	135000			127900	111000			112900	176000
156900	275000			128900	111000			130000	178000			116900	400000			131000	355000			130000	124000			116900	576000
160900	368000			129900	153000			130900	310000			117900	107000			132900	784000			130900	432000			117900	192000
165000	268000			130900	330000			135000	1022000			119000	436000			135000	1378000			132900	663000			118900	590000
166900	138000			132900	114000			136000	180000			120000	142000			136000	200000			135000	1428000			119900	186000
180900	3789000			135000	1028000			136900	176000			120900	152000			136900	253000			135900	242000			120900	195000
181900	318000			136000	170000			140900	4101000			125900	429000			138900	109000			136900	312000			122900	130000
188000	457000			137000	181000			141900	418000			127900	225000			140900	108000			141900	134000			126000	108000
192900	136000			140900	6214000			142900	1468000			129900	129000			142000	112000			142900	221000			129900	189000
194900	581000			141900	711000			143900	117000			130900	422000			142800	189000			144900	4628000			131000	684000
196000	132000			142900	2076000			149000	1539000			132900	771000			144900	2028000			145900	344000			131900	287000
197000	1097000			143900	188000			154900	288000			135000	1478000			145900	211000			146900	3605000			132900	258000
197900	204000			149000	1617000			155900	128000			136000	204000			146900	1787000			147900	321000			133900	168000
258950	262000			154900	264000			157000	346000			136900	312000			147900	221000			149000	2326000			135000	994000
312950	320000			157000	397000			160900	658000			140900	121000			149000	1982000			150900	185000			136000	214000
366000	338000			160900	740000			161900	128000			141900	118000			150800	157000			154900	397000			136900	249000
367900	143000			161800	115000			165000	364000			143000	218000			154900	339000			157000	397000			141900	100000
469150	473000			162900	100000			166900	207000			144900	2853000			156000	104000			160900	1309000			142900	1466000
470150	218000			165000	384000			180900	6158000			146000	264000			157000	402000			161900	418000			143900	845000
				166900	218000			181900	531000			146900	2740000			160900	1201000			162900	273000			144900	2318000
				178900	109000			188000	569000			147900	280000			161900	336000			163900	208000			145900	1626000
				180900	6302000			192900	164000			149000	2318000			162900	442000			165000	364000			146900	1139000
				181900	560000			194900	775000			149800	608000			163800	127000			165900	109000			147900	982000
				188000	642000			195900	176000			150900	166000			165000	421000			166900	268000			149000	1577000
				192900	162000			197000	1583000			154900	415000			166900	213000			167800	152000			149800	656000
				194900	808000			198000	300000			155900	212000			167900	111000			174900	4877000			150800	113000
				195900	187000			198900	131000			157000	362000			174900	2977000			175900	437000			154900	497000
				197000	1631000			227050	105000			157700	143000			175900	278000			176900	3287000			156900	322000
				198000	360000			254950	103000			160900	1042000			176900	1845000			177900	279000			159800	129000
				198900	103000			256950	107000			161900	365000			177900	211000			178900	644000			160900	1348000
				227050	114000			258950	358000			162900	217000			178900	457000			180900	10848000			161900	403000
				254950	102000			312950	421000			163900	166000			180900	8207000			181900	901000			162900	155000
				256950	143000			313900	147000			164900	344000			181900	691000			188000	715000			164900	348000
				258950	327000			315000	104000			165900	114000			188000	566000			193000	148000			166900	1006000
				312950	488000			366000	735000			166900	242000			192900	183000			194900	915000			167900	236000
				314000	168000			366900	137000			167900	147000			195000	861000			195900	219000			168800	706000
				366000	778000			367900	260000			174900	4200000			196000	159000			197000	1677000			170800	236000
				367000	133000			469150	632000			175900	357000			197000	1592000			198000	347000			172800	152000
				368000	270000			470150	283000			176900	2733000			198000	314000			199000	143000			174900	128000
				375000	104000			471150	151000			177800	228000			198900	115000			206950	117000			178800	1973000
				469150	679000							178900	495000			227050	128000			227050	152000			180900	19232000
				470150	298000							180900	11080000			254950	103000			254950	114000			181900	1544000
				471150	134000							181900	927000			256950	114000			256950	105000			182800	1004000
												183800	111000			258950	348000			259050	354000			184800	199000
												187900	542000			312950	487000			259950	116000			188000	569000
												192900	207000			314000	175000			312950	458000			192900	194000
												194900	897000			315000	103000			314000	139000			194900	1250000
												196000	200000			399900	396000			399900	1104000			195900	366000
												197000	1739000			401900	251000			400900	190000			197000	1882000
												198000	336000			469150	710000			401900	708000			197900	480000
												198900	127000			470150	282000			402900	129000			198900	196000
												206950	127000			471150	144000			403900	138000			206950	210000
												226950	106000							469150	738000			208850	3253000
												256950	112000							470150	360000			210850	2926000
												258950	315000							471150	169000			211950	290000
												312950	494000											212850	906000
												314000	156000											214850	137000
												314900	103000											226950	125000
												399900	417000											255050	104000
												401900	250000											256950	113000
												469150	729000											258950	329000
												470150	335000											312950	481000
												471150	152000											314000	179000
																								433950	559000
																								434950	123000
																								435950	494000
																								436950	103000
																								437950	177000
																								469150	665000
																								470150	332000
																								471150	157000

## Sheet: Chlorophenols
Measurement on HP 5973 (Single Quad)
Degradations products of 2,4,5-T (Agent Orange) by ether cleavage
derivatized to trimethylsilylether (TMS derivative)
*NIST No. of non-derivatized analyte
Scan 316 (9.986 min): 2CP.D\data.ms				Scan 334 (10.189 min): 3CP.D\data.ms				Scan 358 (10.454 min): 4CP.D\data.ms				Scan 527 (12.304 min): 24DCP.D\data.ms				Scan 504 (12.056 min): 25DCP.D\data.ms				Scan 570 (12.780 min): 34DCP.D\data.ms				Scan 700 (14.201 min): 245TP.D\data.ms
2-Chlorophenol (NIST#: 281030)				3-Chlorophenol (NIST#: 325592)				4-Chlorophenol (NIST#: 333417)				2,4-Dichlorophenol (NIST#: 331774)				2,5-Dichlorophenol (NIST#: 333449)				3,4-Dichlorophenol (NIST#: 333425)				2,4,5-Trichorophenol (NIST#: 333397)
m/z	Intensity			m/z	Intensity			m/z	Intensity			m/z	Intensity			m/z	Intensity			m/z	Intensity			m/z	Intensity
50950	806000			50950	1068000			50950	945000			50950	679000			50950	737000			49950	524000			50950	534000
51950	198000			51950	229000			51950	163000			51950	203000			51950	182000			50950	723000			51950	129000
52950	758000			52950	1075000			52950	755000			52950	823000			52950	860000			51950	181000			52950	747000
53950	140000			53950	183000			53850	184000			53950	179000			53950	136000			52950	1012000			53950	143000
54950	528000			54950	822000			54950	594000			54950	579000			54950	541000			53950	162000			54950	562000
55950	194000			55950	237000			55950	206000			55950	163000			55950	223000			54950	614000			55950	185000
56950	350000			56950	463000			56950	379000			56950	474000			56950	393000			55950	177000			56950	439000
57950	685000			57950	920000			57950	929000			57950	612000			57950	659000			56950	408000			57950	526000
58950	388000			58950	724000			58950	796000			58950	418000			58950	427000			57950	818000			58950	341000
59950	113000			59950	559000			59950	324000			59950	157000			59950	215000			58950	591000			59850	165000
60950	251000			60950	774000			60950	655000			60950	466000			60950	401000			59950	285000			60950	658000
61950	341000			61950	647000			61950	556000			61950	1133000			61950	962000			60950	618000			61950	1376000
62950	4734000			62950	3609000			62950	2265000			62950	8447000			62950	7480000			61950	913000			62850	4481000
63950	1410000			63950	943000			63950	449000			63950	665000			63950	634000			62950	4432000			63850	390000
64950	3816000			64950	2033000			64950	1102000			64850	4743000			64850	4523000			63950	352000			64850	4085000
65950	386000			65950	380000			65850	299000			65850	394000			65950	446000			64850	1163000			65950	319000
66950	946000			66950	945000			66950	496000			66850	1214000			66850	1179000			65850	195000			66850	1122000
68950	261000			67850	144000			68950	318000			68850	216000			67850	102000			66950	366000			68950	157000
69950	107000			68950	378000			69950	112000			69950	168000			68950	239000			68850	246000			69950	151000
70950	165000			69950	167000			70950	169000			70850	178000			69950	168000			69950	138000			70950	231000
71950	329000			70950	219000			71950	388000			71950	630000			70950	185000			70850	183000			71950	668000
72950	3605000			71950	367000			72950	8560000			72950	9169000			71950	505000			71950	574000			72950	9784000
73950	782000			72950	7336000			73950	1284000			73950	1612000			72950	6785000			72950	10530000			73950	1535000
74950	987000			73950	1469000			74950	4171000			74950	1418000			73950	1428000			73950	1952000			74950	884000
75950	252000			74950	4582000			75950	611000			75950	234000			74950	1303000			74950	2359000			75950	197000
76950	1057000			75950	800000			76950	1116000			76950	852000			75950	213000			75950	255000			76950	704000
77950	660000			76950	1446000			78850	3170000			77950	681000			76950	1053000			76950	1030000			77950	539000
78950	1804000			78050	931000			79750	247000			78850	2078000			77950	701000			77950	566000			78850	1687000
79850	225000			78950	4815000			80950	942000			79850	243000			78950	1973000			78850	590000			79850	229000
80850	691000			79850	375000			81850	102000			80850	723000			79850	252000			80850	201000			80850	624000
82850	112000			80850	1415000			82950	188000			82850	256000			80850	720000			82850	203000			82850	309000
84850	183000			81850	113000			83850	147000			83950	225000			82850	242000			83950	344000			83850	280000
88950	576000			82850	209000			84950	461000			84850	225000			83850	241000			84850	290000			84850	199000
89950	225000			83950	222000			85750	120000			86850	130000			84850	235000			85850	143000			85850	125000
90950	3644000			84850	458000			86850	156000			88950	845000			85850	107000			86850	169000			86950	212000
92950	13895000			85750	129000			87950	103000			89950	225000			86850	126000			88950	554000			88950	310000
93850	1303000			86850	172000			88950	853000			90950	502000			88950	717000			89850	143000			89950	103000
95000	4920000			88950	1048000			89950	358000			92950	20168000			89950	218000			90950	632000			90950	525000
96000	363000			89950	304000			90950	1391000			93950	1620000			90950	687000			92950	3850000			92950	20184000
96900	255000			90950	1740000			92850	3729000			94900	7382000			92950	22280000			93950	405000			93950	1617000
98900	570000			92850	5780000			94900	1381000			95900	554000			93950	1853000			95000	1725000			95000	7264000
100900	216000			94900	2181000			95900	120000			96900	621000			95000	7991000			96900	528000			95900	734000
103000	275000			95900	204000			96900	199000			97900	823000			95900	683000			97900	237000			96900	2262000
105000	539000			96900	267000			99000	1210000			98900	355000			96900	542000			98900	341000			97900	256000
107000	331000			99000	835000			100900	488000			100000	327000			97900	456000			100000	133000			99000	687000
114900	105000			99900	145000			103000	473000			101000	159000			99000	307000			100900	152000			99900	118000
116900	101000			100900	316000			105000	622000			103000	323000			99900	202000			103000	379000			101900	115000
118900	212000			102900	622000			106900	254000			105000	396000			100900	141000			104900	409000			103000	252000
119900	137000			103900	116000			110000	118000			106900	331000			103000	327000			106900	294000			104900	409000
120900	232000			105000	831000			110900	1750000			109400	1566000			104900	541000			107900	101000			105900	104000
124900	170000			105900	115000			111900	232000			110400	1067000			107000	344000			109400	1973000			106900	540000
126900	255000			107000	314000			113000	569000			112900	648000			109500	1948000			110500	1468000			107900	264000
130900	103000			111000	2072000			114900	253000			114900	480000			110400	1500000			112900	1937000			109000	612000
132900	171000			112000	241000			115900	222000			116800	159000			112900	648000			113800	146000			109900	141000
135000	1176000			112900	710000			117000	652000			118900	184000			114900	486000			114900	1362000			110900	281000
136000	158000			113900	116000			118900	330000			120900	142000			116900	160000			116900	350000			112900	655000
136900	138000			114900	356000			120000	115000			122900	159000			119000	276000			119000	307000			114900	424000
147000	322000			116900	541000			121000	627000			124900	1969000			120000	102000			121000	175000			116800	141000
149000	8794000			118900	406000			123000	109000			125900	396000			120900	140000			122900	295000			119000	206000
149900	1269000			120000	164000			125000	783000			126900	716000			122900	181000			124900	518000			119900	136000
150900	409000			121000	799000			125900	145000			127900	132000			125000	1293000			125900	194000			121000	101000
154900	301000			122000	112000			126900	687000			132900	650000			125900	348000			126900	248000			122900	304000
156900	345000			123000	126000			127900	112000			135000	859000			126900	480000			128900	152000			124900	239000
157600	125000			125000	800000			128900	406000			135900	115000			127900	125000			130900	105000			126400	1214000
165000	263000			125900	146000			131000	258000			136900	119000			132900	573000			132900	697000			127400	1296000
168900	152000			126900	554000			132900	191000			146900	366000			135000	1176000			134900	1013000			128400	465000
179900	174000			127900	118000			135000	1318000			147900	331000			135900	164000			135900	131000			130900	149000
180800	203000			128900	480000			135900	160000			149000	880000			137000	169000			136900	225000			131900	420000
182900	120000			130900	368000			146900	232000			154900	223000			146900	283000			140900	146000			132900	276000
184900	7421000			132900	181000			148000	134000			156900	243000			147900	265000			144900	785000			133900	298000
185900	1050000			135000	1195000			149000	1695000			158900	176000			149000	1314000			145900	107000			135000	820000
186900	2585000			135900	168000			149900	378000			160900	317000			154900	290000			146900	608000			135900	177000
187900	826000			147000	236000			150900	135000			162800	172000			156900	325000			147900	209000			136900	151000
188800	238000			147900	143000			154900	629000			164900	205000			158800	119000			149000	1100000			142800	137000
192900	134000			149000	2084000			155900	148000			168900	229000			160900	148000			154900	373000			143900	117000
195000	489000			149900	411000			156900	562000			180900	226000			162900	121000			155900	117000			144900	140000
196000	140000			150900	154000			165000	203000			182900	3033000			165000	275000			156900	372000			146900	140000
197000	1229000			154900	677000			168900	368000			183900	673000			166900	110000			158900	311000			149000	1020000
198000	206000			155900	190000			170900	154000			184900	1053000			168900	272000			160900	340000			156900	286000
198900	117000			156900	679000			179900	129000			185900	248000			170900	107000			162900	227000			157600	101000
199900	1868000			158900	117000			180900	162000			187900	328000			179900	177000			164900	277000			158900	564000
201000	371000			165000	269000			184900	14712000			188700	212000			180900	291000			168900	322000			159800	168000
201900	742000			168900	365000			185900	2181000			190800	101000			182900	1658000			170900	128000			160900	411000
202900	118000			170900	193000			186900	5411000			192900	108000			183900	417000			179900	140000			162900	119000
259050	272000			179900	142000			187900	1034000			194900	334000			184900	629000			180900	204000			164900	240000
312950	424000			180900	181000			188800	284000			197000	775000			185900	160000			182900	150000			166800	420000
314000	126000			183000	113000			193000	110000			197900	151000			187900	418000			183900	304000			168800	366000
469150	590000			184900	21080000			194900	372000			218950	6515000			188700	251000			184800	137000			170800	126000
470150	281000			186000	3011000			197000	937000			219950	941000			190800	107000			185900	104000			179900	129000
471150	149000			186900	7588000			198000	190000			220950	4352000			192900	161000			187900	336000			180900	289000
				187900	1363000			199900	4804000			221950	643000			194900	500000			188800	342000			181900	162000
				188900	371000			200900	748000			222950	839000			195900	122000			190800	254000			182900	203000
				192900	110000			201900	1786000			223850	105000			197000	1201000			192900	189000			188000	389000
				194900	378000			202900	232000			233950	1876000			198000	208000			195000	440000			192900	195000
				197000	879000			258950	229000			234950	269000			218950	6913000			197000	916000			194900	582000
				198000	172000			312950	298000			235950	1240000			219950	1004000			198000	185000			195800	125000
				199900	6021000			469150	479000			236950	229000			220950	4424000			198900	107000			197000	1132000
				200900	892000			470150	186000			237950	248000			221950	671000			202800	108000			197900	222000
				201900	2143000			471150	107000			259050	163000			222950	799000			218950	8063000			198900	108000
				202900	256000							312950	248000			223850	119000			219950	1169000			202900	106000
				203900	109000							469150	365000			233950	1556000			220950	5387000			216950	539000
				259050	187000							470150	170000			234950	281000			221950	787000			217950	346000
				312950	317000											235950	1073000			222950	1101000			218850	430000
				469150	479000											236950	176000			223950	138000			219850	225000
				470050	216000											237950	239000			233950	2654000			220850	104000
																258950	243000			234950	421000			226950	117000
																312950	351000			235950	1817000			252850	4095000
																314000	118000			236950	293000			253950	675000
																469150	583000			237950	337000			254850	4225000
																470150	282000			258950	216000			255850	581000
																471150	130000			312950	341000			256850	1486000
																				469150	458000			257850	215000
																				470150	187000			258950	388000
																								267850	1085000
																								268950	206000
																								269850	1031000
																								270850	170000
																								271850	347000
																								312950	357000
																								314000	115000
																								469150	516000
																								470150	244000
																								471150	117000
